# Supplementary material for: Multiobjective grammar-based genetic programming applied to the study of asthma and allergy epidemiology
Source: BMC Bioinformatics. 2018 Jun 26;19:245. doi: 10.1186/s12859-018-2233-z (PMC6047363; doi:10.1186/s12859-018-2233-z)
Supplement: Supplementary file 1 — List of the best models found by MGGP. List of the best models found by MGGP for Asthma, SPT and IgE. (TXT 112 kb) [file 12859_2018_2233_MOESM1_ESM.txt]

Asthma

(if((age <= 0) or (cat == 1)){ 1 }else{ 0 })
(if(((age == 0) or (dog == 1)) or (cat == 1)){ 1 }else{ 0 })
(if((((Nutritional Factor1 != 2) or (Mother Psychological disorder == 1)) and (age <= 0)) or (cat != 0)){ 1 }else{ 0 })
(if(((((VZV != 1) or (Mother Psychological disorder == 1)) and (age <= 0)) or (dog == 1)) or (cat != 0)){ 1 }else{ 0 })
(if((((VZV != 1) or (Mother Psychological disorder == 1)) and (age == 0)) or (((cat == 1) and (Nutritional Factor3 <= 0)) or (dog != 0))){ 1 }else{ 0 })
(if((((VZV == 0) or (Mother Psychological disorder == 1)) and (age == 0)) or (((cat != 0) and (Nutritional Factor3 <= 0)) or ((dog != 0) and (Mother Psychological disorder != 1)))){ 1 }else{ 0 })
(if(dog != 0){ 1 }else{ (if((((VZV == 0) and (Nutritional Factor1 != 2)) or (Mother Psychological disorder != 0)) and (age == 0)){ 1 }else{ (if((cat != 0) and (Nutritional Factor3 == 0)){ 1 }else{ 0 }) }) })
(if(((((Tgondi == 1) or (BMI == 1)) or ((sewage disposal == 1) xor (Nutritional Factor2 == 0))) and (age == 0)) or (((cat == 1) and (Nutritional Factor3 == 0)) or (dog == 1))){ 1 }else{ 0 })
(if(((((Tgondi == 1) or (BMI >= 1)) or ((sewage disposal == 1) xor (Nutritional Factor2 <= 0))) and (age < 1)) or (((cat != 0) and (Nutritional Factor3 <= 0)) or ((dog != 0) and (Nutritional Factor1 != 2)))){ 1 }else{ 0 })
(if(((((Tgondi == 1) or (BMI != 0)) or ((sewage disposal == 1) xor (Nutritional Factor2 == 0))) and (age < 1)) or (((cat == 1) and (Nutritional Factor3 == 0)) or ((dog == 1) and ((Nutritional Factor1 == 1) xor (GNI == 1))))){ 1 }else{ 0 })
(if(((((Tgondi == 1) or (BMI > 0)) or ((sewage disposal == 1) xor (Nutritional Factor2 == 0))) and (age < 1)) or (((cat == 1) and (Nutritional Factor3 == 0)) or ((dog == 1) and ((Nutritional Factor1 <= 1) xor ((HAV != 1) and (GNI >= 1)))))){ 1 }else{ 0 })
(if(((((A_lumbricoides == 1) xor (BMI >= 1)) or ((sewage disposal == 1) xor (Nutritional Factor2 < 1))) and (((Daycare != 0) or (Mother Psychological disorder == 1)) and (age == 0))) or (((cat == 1) and (Nutritional Factor3 <= 0)) or ((dog == 1) and ((Nutritional Factor1 == 1) xor (GNI == 1))))){ 1 }else{ 0 })
(if(((((A_lumbricoides != 0) xor (BMI == 1)) or ((sewage disposal == 1) xor (Nutritional Factor2 <= 0))) and (((Daycare != 0) or (Mother Psychological disorder == 1)) and (age <= 0))) or (((cat == 1) and (Nutritional Factor3 == 0)) or ((dog == 1) and ((Nutritional Factor1 <= 1) xor ((HAV != 1) and (GNI == 1)))))){ 1 }else{ 0 })
(if(((((A_lumbricoides == 1) xor (BMI >= 1)) or ((sewage disposal == 1) xor (Nutritional Factor2 <= 0))) and (((Daycare != 0) or (Mother Psychological disorder == 1)) and (age <= 0))) or ((((cat == 1) and (sewage disposal != 1)) and (Nutritional Factor3 == 0)) or ((dog == 1) and ((Nutritional Factor1 <= 1) xor ((HAV == 0) and (GNI == 1)))))){ 1 }else{ 0 })
(if(((((A_lumbricoides != 1) xor (BMI == 0)) or ((sewage disposal == 1) xor (Nutritional Factor2 == 0))) and (((Daycare != 0) or (Mother Psychological disorder == 1)) and (age <= 0))) or (((cat == 1) and (Nutritional Factor3 == 0)) xor (((dog == 1) and ((VZV == 0) or (age < 2))) and ((Nutritional Factor1 <= 1) xor ((HAV == 0) and (GNI == 1)))))){ 1 }else{ 0 })
(if(((((A_lumbricoides != 0) xor (BMI >= 1)) or ((sewage disposal == 1) xor (Nutritional Factor2 < 1))) and (((Daycare != 0) or (Mother Psychological disorder == 1)) and (age <= 0))) or (((((cat == 1) xor ((A_lumbricoides == 1) and (Change bed linen == 1))) and (Tgondi == 0)) and (Nutritional Factor3 == 0)) or ((dog == 1) and ((Nutritional Factor1 <= 1) xor ((HAV != 1) and (GNI >= 1)))))){ 1 }else{ 0 })
(if(((((A_lumbricoides != 0) xor (BMI >= 1)) or ((sewage disposal == 1) xor (Nutritional Factor2 < 1))) and (((Daycare != 0) or (Mother Psychological disorder == 1)) and (age <= 0))) or (((((cat == 1) xor ((A_lumbricoides == 1) and (Change bed linen == 1))) and (Tgondi == 0)) and (Nutritional Factor3 == 0)) or ((dog == 1) and ((Nutritional Factor1 <= 1) xor ((HAV != 1) and (GNI >= 1)))))){ 1 }else{ 0 })
(if(((((A_lumbricoides != 1) xor (BMI < 1)) or ((sewage disposal == 1) xor (Nutritional Factor2 < 1))) and (((Daycare != 0) or (Mother Psychological disorder == 1)) and (age <= 0))) or (((((cat == 1) xor ((A_lumbricoides == 1) and (Change bed linen == 1))) and ((VZV != 1) or (age < 2))) and (Nutritional Factor3 == 0)) or ((dog == 1) and ((Nutritional Factor1 <= 1) xor ((HAV != 1) and (GNI == 1)))))){ 1 }else{ 0 })
(if(((((A_lumbricoides != 1) xor (BMI != 1)) or ((sewage disposal == 1) xor (Nutritional Factor2 <= 0))) and (((Daycare != 0) or (Mother Psychological disorder == 1)) and (age == 0))) or ((((((cat == 1) and (Tgondi == 0)) xor ((A_lumbricoides == 1) and (Mold/moisture == 1))) and ((cat != 0) or (Nutritional Factor1 < 2))) and (Nutritional Factor3 == 0)) or ((dog == 1) and ((Nutritional Factor1 <= 1) xor ((HAV != 1) and (GNI == 1)))))){ 1 }else{ 0 })
(if(((((A_lumbricoides == 1) xor (BMI == 1)) or ((sewage disposal == 1) xor (Nutritional Factor2 == 0))) and (((Daycare != 0) or (Mother Psychological disorder != 0)) and (age <= 0))) or (((((((cat == 1) and (Tgondi == 0)) xor ((A_lumbricoides == 1) and (Nutritional Factor1 < 2))) and ((A_lumbricoides0 == 1) xor (age < 2))) and (Nutritional Factor3 <= 0)) and (Mold/moisture == 1)) xor ((dog == 1) and ((Nutritional Factor1 < 2) xor ((HAV == 0) and (GNI >= 1)))))){ 1 }else{ 0 })
(if(((((A_lumbricoides == 1) xor (BMI == 1)) or ((sewage disposal == 1) xor (Nutritional Factor2 == 0))) and (((Daycare != 0) or (Mother Psychological disorder == 1)) and (((Nutritional Factor4 >= 1) or (HSV == 1)) and (age <= 0)))) or ((((((cat == 1) and (Tgondi == 0)) xor ((A_lumbricoides == 1) and (Mold/moisture == 1))) and ((cat == 1) or (Nutritional Factor1 < 2))) and (Nutritional Factor3 <= 0)) or ((dog != 0) and ((Nutritional Factor1 <= 1) xor ((HAV != 1) and (GNI >= 1)))))){ 1 }else{ 0 })
(if(((((A_lumbricoides == 1) xor (BMI > 0)) or ((sewage disposal == 1) xor (Nutritional Factor2 == 0))) and (((Daycare != 0) or (Mother Psychological disorder == 1)) and (((Nutritional Factor4 >= 1) or (HSV == 1)) and (age == 0)))) or ((((((cat == 1) and (Tgondi == 0)) xor ((A_lumbricoides != 0) and (Mold/moisture == 1))) and (((cat == 1) and (VZV == 0)) or (Nutritional Factor1 != 2))) and (Nutritional Factor3 == 0)) or ((dog == 1) and ((Nutritional Factor1 < 2) xor ((HAV == 0) and (GNI == 1)))))){ 1 }else{ 0 })
(if((((((cat != 0) and (sewage disposal != 1)) xor ((A_lumbricoides != 0) and (Change bed linen == 1))) and (((VZV == 0) or (dog == 1)) or (age < 2))) and (Nutritional Factor3 <= 0)) or (((dog == 1) and ((VZV != 1) or (age < 2))) and ((Nutritional Factor1 < 2) xor ((HAV != 1) and (GNI == 1))))){ 1 }else{ (if((((A_lumbricoides != 0) xor (BMI == 1)) or ((sewage disposal == 1) xor (Nutritional Factor2 <= 0))) and (((Daycare != 0) or (Mother Psychological disorder == 1)) and (age <= 0))){ 1 }else{ 0 }) })
(if(((((((cat == 1) and (Tgondi == 0)) xor ((A_lumbricoides != 0) and (Nutritional Factor1 < 2))) and ((A_lumbricoides0 == 1) xor (age != 2))) and (Nutritional Factor3 == 0)) and (Mold/moisture == 1)) xor ((dog == 1) and ((Nutritional Factor1 < 2) xor ((HAV == 0) and (GNI >= 1))))){ 1 }else{ (if((((A_lumbricoides == 1) xor (BMI == 1)) or ((sewage disposal == 1) xor (Nutritional Factor2 <= 0))) and (((Nutritional Factor4 == 1) or (HSV == 1)) and (age < 1))){ (if((Daycare != 0) or (Mother Psychological disorder == 1)){ 1 }else{ 0 }) }else{ 0 }) })
(if(((((((cat == 1) and (Tgondi == 0)) xor ((A_lumbricoides == 1) and ((Nutritional Factor1 <= 1) xor (age <= 0)))) and ((sewage disposal != 0) xor (age < 2))) and (Nutritional Factor3 == 0)) and (Mold/moisture == 1)) xor ((dog == 1) and ((Nutritional Factor1 != 2) xor ((HAV != 1) and (GNI >= 1))))){ 1 }else{ (if((((A_lumbricoides == 1) xor (BMI != 0)) or ((sewage disposal == 1) xor (Nutritional Factor2 <= 0))) and (((Nutritional Factor4 == 1) or (HSV == 1)) and (age == 0))){ (if((Daycare != 0) or (Mother Psychological disorder == 1)){ 1 }else{ 0 }) }else{ 0 }) })
(if(((((((cat == 1) and (Tgondi == 0)) xor ((A_lumbricoides == 1) and ((Nutritional Factor1 <= 1) xor (age == 0)))) and ((A_lumbricoides0 != 0) xor (age < 2))) and ((Daily calories <= 2434,17) xor (Nutritional Factor3 >= 1))) and (Mold/moisture == 1)) xor ((dog == 1) and ((Nutritional Factor1 <= 1) xor ((HAV != 1) and (GNI == 1))))){ 1 }else{ (if((((A_lumbricoides == 1) xor (BMI >= 1)) or ((sewage disposal == 1) xor (Nutritional Factor2 < 1))) and (((Nutritional Factor4 >= 1) or (HSV == 1)) and (age <= 0))){ (if((Daycare != 0) or (Mother Psychological disorder == 1)){ 1 }else{ 0 }) }else{ 0 }) })
(if(((((A_lumbricoides != 0) or (BMI == 1)) or ((sewage disposal == 1) xor (Nutritional Factor2 == 0))) and (((Daycare != 0) or (Mother Psychological disorder == 1)) and (((Nutritional Factor4 == 1) or (HSV == 1)) and (age <= 0)))) or ((((((cat == 1) and (Tgondi == 0)) xor ((A_lumbricoides == 1) and ((Sibling number >= 1) xor (Mold/moisture != 1)))) and (((VZV == 0) xor (A_lumbricoides == 1)) or (Nutritional Factor1 <= 1))) and (Nutritional Factor3 < 1)) or (((dog == 1) and ((Nutritional Factor4 != 1) or (BMI == 0))) and ((Nutritional Factor1 <= 1) xor ((HAV != 1) and (GNI == 1)))))){ 1 }else{ 0 })
(if(((((A_lumbricoides == 1) or (BMI == 1)) or ((sewage disposal == 1) xor (Nutritional Factor2 == 0))) and (((Daycare != 0) or (Mother Psychological disorder == 1)) and (((Nutritional Factor4 >= 1) or (HSV == 1)) and (age == 0)))) or ((((((cat != 0) and (Tgondi == 0)) xor ((A_lumbricoides == 1) and ((Sibling number >= 1) xor (Mold/moisture != 1)))) and (((VZV != 1) xor (A_lumbricoides == 1)) or (Nutritional Factor1 != 2))) and (Nutritional Factor3 == 0)) or ((EBV == 1) and (((dog == 1) and ((Nutritional Factor4 != 1) or (BMI == 0))) and ((Nutritional Factor1 != 2) xor ((HAV != 1) and (GNI == 1))))))){ 1 }else{ 0 })
(if(((((A_lumbricoides == 1) xor (BMI == 1)) or ((sewage disposal == 1) xor (Nutritional Factor2 <= 0))) and (((Daycare != 0) or (Mother Psychological disorder == 1)) and (((Nutritional Factor4 == 1) or (HSV != 0)) and (age < 1)))) or ((((((cat != 0) and (Tgondi == 0)) xor ((A_lumbricoides == 1) and (((Nutritional Factor2 == 2) or (Sibling number != 0)) xor (Mold/moisture != 1)))) and (((VZV == 0) xor (A_lumbricoides == 1)) or (Nutritional Factor1 != 2))) and (Nutritional Factor3 <= 0)) or ((EBV == 1) and (((dog != 0) and ((Nutritional Factor4 < 1) or (BMI == 0))) and ((Nutritional Factor1 <= 1) xor ((HAV == 0) and (GNI == 1))))))){ 1 }else{ 0 })
(if(dog != 0){ (if(Nutritional Factor2 != 2){ (if(((Nutritional Factor1 <= 1) xor ((Nutritional Factor1 != 0) and (A_lumbricoides != 0))) and (sewage disposal == 0)){ 1 }else{ 0 }) }else{ (if((sewage disposal != 0) xor (Sibling number >= 3)){ 1 }else{ 0 }) }) }else{ (if(((Tgondi == 1) or ((VZV == 0) or (Mother Psychological disorder == 1))) and (age <= 0)){ (if((((water system == 0) xor (sewage disposal == 1)) xor (BMI >= 1)) or (((Nutritional Factor1 == 0) xor (Nutritional Factor4 != 1)) or (Nutritional Factor2 == 0))){ 1 }else{ 0 }) }else{ (if((Nutritional Factor1 <= 1) and ((((cat == 1) or ((A_lumbricoides == 1) and (Mold/moisture == 1))) and ((sewage disposal != 0) xor (age < 2))) and (Nutritional Factor3 == 0))){ 1 }else{ 0 }) }) })
(if(dog == 1){ (if(Nutritional Factor2 <= 1){ (if(((Nutritional Factor1 <= 1) xor ((Nutritional Factor1 > 0) and (A_lumbricoides == 1))) and (sewage disposal == 0)){ 1 }else{ 0 }) }else{ (if((sewage disposal != 0) xor (Sibling number >= 3)){ 1 }else{ 0 }) }) }else{ (if(((VZV != 1) or (Mother Psychological disorder != 0)) and (age == 0)){ (if((((water system == 0) xor ((sewage disposal == 1) or ((Mold/moisture != 0) and (EBV == 0)))) xor (BMI >= 1)) or (((Nutritional Factor1 == 0) xor (Nutritional Factor4 <= 0)) or (Nutritional Factor2 <= 0))){ 1 }else{ 0 }) }else{ (if((Nutritional Factor1 <= 1) and ((((cat == 1) or ((A_lumbricoides == 1) and (Mold/moisture == 1))) and ((sewage disposal != 0) xor (age < 2))) and (Nutritional Factor3 <= 0))){ 1 }else{ 0 }) }) })
(if(dog != 0){ (if(Nutritional Factor2 < 2){ (if(((Nutritional Factor1 <= 1) xor ((Nutritional Factor1 != 0) and (A_lumbricoides == 1))) and (sewage disposal == 0)){ 1 }else{ 0 }) }else{ (if((sewage disposal != 0) xor (Sibling number == 3)){ 1 }else{ 0 }) }) }else{ (if(((Tgondi == 1) or ((VZV == 0) or (Mother Psychological disorder == 1))) and (age == 0)){ (if((((water system == 0) xor ((sewage disposal == 1) or ((Mold/moisture != 0) and (EBV == 0)))) xor (BMI != 0)) or (((Nutritional Factor1 == 0) xor (Nutritional Factor4 == 0)) or (Nutritional Factor2 <= 0))){ 1 }else{ 0 }) }else{ (if((Nutritional Factor1 <= 1) and ((((cat == 1) or ((A_lumbricoides == 1) and (Mold/moisture == 1))) and ((sewage disposal != 0) xor (age < 2))) and (Nutritional Factor3 <= 0))){ 1 }else{ 0 }) }) })
(if(dog != 0){ (if(Nutritional Factor2 != 2){ (if(((Nutritional Factor1 <= 1) xor ((Nutritional Factor1 != 0) and (A_lumbricoides == 1))) and (sewage disposal == 0)){ 1 }else{ 0 }) }else{ (if((sewage disposal != 0) xor (Sibling number == 3)){ 1 }else{ 0 }) }) }else{ (if(((Tgondi == 1) or (((VZV == 0) and (water system != 0)) or (Mother Psychological disorder == 1))) and (age == 0)){ (if((((water system == 0) or ((sewage disposal == 1) or ((Mold/moisture != 0) and (EBV == 0)))) xor (BMI > 0)) or (((Nutritional Factor1 <= 0) xor (Nutritional Factor4 < 1)) or (Nutritional Factor2 == 0))){ 1 }else{ 0 }) }else{ (if((Nutritional Factor1 <= 1) and ((((cat == 1) or ((A_lumbricoides == 1) and (Mold/moisture == 1))) and ((sewage disposal != 0) xor (age < 2))) and (Nutritional Factor3 <= 0))){ 1 }else{ 0 }) }) })
(if(dog != 0){ (if(Nutritional Factor2 < 2){ (if(((Nutritional Factor1 <= 1) xor ((Nutritional Factor1 > 0) and (A_lumbricoides != 0))) and (sewage disposal == 0)){ 1 }else{ 0 }) }else{ (if((sewage disposal != 0) xor (Sibling number == 3)){ 1 }else{ 0 }) }) }else{ (if(((Tgondi == 1) or (((VZV == 0) and (water system != 0)) or (Mother Psychological disorder == 1))) and (age <= 0)){ (if((((water system == 0) xor ((sewage disposal == 1) or ((Mold/moisture != 0) and (EBV == 0)))) xor (BMI >= 1)) or (((Nutritional Factor1 <= 0) xor (Nutritional Factor4 < 1)) or (Nutritional Factor2 <= 0))){ 1 }else{ 0 }) }else{ (if((Nutritional Factor1 != 2) and (((((cat == 1) and (Tgondi == 0)) xor ((A_lumbricoides == 1) and (Mold/moisture == 1))) and ((sewage disposal != 0) xor (age != 2))) and (Nutritional Factor3 == 0))){ 1 }else{ 0 }) }) })
(if(dog != 0){ (if(Nutritional Factor2 != 2){ (if(((Nutritional Factor1 <= 1) xor ((Nutritional Factor1 > 0) and (A_lumbricoides != 0))) and (sewage disposal == 0)){ 1 }else{ 0 }) }else{ (if((sewage disposal != 0) xor (Sibling number >= 3)){ 1 }else{ 0 }) }) }else{ (if(((Tgondi != 0) or ((VZV == 0) or (Mother Psychological disorder == 1))) and (age == 0)){ (if((((water system == 0) or ((sewage disposal == 1) or ((Mold/moisture != 0) and (EBV == 0)))) xor (BMI >= 1)) or (((Nutritional Factor1 == 0) xor (Nutritional Factor4 <= 0)) or (Nutritional Factor2 == 0))){ 1 }else{ 0 }) }else{ (if((Sibling number != 0) and (((((cat == 1) and (Tgondi == 0)) or (((A_lumbricoides == 1) and (Mold/moisture == 1)) and (Nutritional Factor1 != 2))) and (((VZV == 0) or (Nutritional Factor4 == 0)) or (age != 2))) and (Nutritional Factor3 == 0))){ 1 }else{ 0 }) }) })
(if(dog != 0){ (if(Nutritional Factor2 < 2){ (if(((Nutritional Factor1 <= 1) xor ((Nutritional Factor1 > 0) and (A_lumbricoides != 0))) and (sewage disposal == 0)){ 1 }else{ 0 }) }else{ (if((sewage disposal != 0) xor (Sibling number == 3)){ 1 }else{ 0 }) }) }else{ (if(((Tgondi == 1) or ((VZV == 0) or (Mother Psychological disorder == 1))) and (age == 0)){ (if(((((Gender == 1) and (water system != 1)) or ((sewage disposal == 1) or ((Mold/moisture != 0) and (EBV == 0)))) xor (BMI == 1)) or (((Nutritional Factor1 <= 0) xor (Nutritional Factor4 == 0)) or (Nutritional Factor2 == 0))){ 1 }else{ 0 }) }else{ (if((Sibling number != 0) and (((((cat == 1) and (Tgondi == 0)) or (((A_lumbricoides == 1) and (Mold/moisture == 1)) and (Nutritional Factor1 != 2))) and (((VZV == 0) or (Nutritional Factor4 == 0)) or (age < 2))) and (Nutritional Factor3 <= 0))){ 1 }else{ 0 }) }) })
(if(dog != 0){ (if(Nutritional Factor2 != 2){ (if((((Nutritional Factor1 <= 1) xor ((Nutritional Factor1 > 0) and (A_lumbricoides != 0))) and (age <= 2)) and ((Sibling number == 2) or (sewage disposal == 0))){ 1 }else{ 0 }) }else{ (if((sewage disposal != 0) xor (Sibling number == 3)){ 1 }else{ 0 }) }) }else{ (if(((Tgondi == 1) or ((VZV == 0) or (Mother Psychological disorder == 1))) and (age <= 0)){ (if((((water system == 0) xor ((sewage disposal == 1) or ((Mold/moisture != 0) and (EBV == 0)))) xor (BMI >= 1)) or (((Nutritional Factor1 == 0) xor (Nutritional Factor4 <= 0)) or (Nutritional Factor2 == 0))){ 1 }else{ 0 }) }else{ (if((Sibling number != 0) and (((((cat == 1) and (Tgondi == 0)) or (((A_lumbricoides == 1) and (Mold/moisture == 1)) and (Nutritional Factor1 != 2))) and (((VZV == 0) or (Mother Psychological disorder == 1)) or (age != 2))) and (Nutritional Factor3 == 0))){ 1 }else{ 0 }) }) })
(if(dog == 1){ (if(Nutritional Factor2 <= 1){ (if(((Nutritional Factor1 <= 1) xor ((Nutritional Factor1 != 0) and (A_lumbricoides == 1))) and (sewage disposal == 0)){ 1 }else{ 0 }) }else{ (if((sewage disposal != 0) xor (Sibling number == 3)){ 1 }else{ 0 }) }) }else{ (if(((Tgondi == 1) or (((VZV == 0) and (water system != 0)) or (Mother Psychological disorder == 1))) and (age == 0)){ (if((((water system == 0) xor ((sewage disposal == 1) or ((Mold/moisture == 1) and (EBV == 0)))) xor (BMI == 1)) or (((Nutritional Factor1 <= 0) xor (Nutritional Factor4 == 0)) or (Nutritional Factor2 <= 0))){ 1 }else{ 0 }) }else{ (if((Sibling number > 0) and (((((cat == 1) or ((A_lumbricoides == 1) and (Nutritional Factor1 <= 1))) and (((VZV == 0) or (Nutritional Factor4 != 1)) or (age < 2))) and (Nutritional Factor3 != 1)) and ((((VZV == 1) xor (cat == 1)) xor (age <= 0)) or (Change bed linen == 1)))){ 1 }else{ 0 }) }) })
(if(dog == 1){ (if(Nutritional Factor2 <= 1){ (if(((Nutritional Factor1 <= 1) xor ((Nutritional Factor1 > 0) and (A_lumbricoides != 0))) and (sewage disposal == 0)){ 1 }else{ 0 }) }else{ (if((sewage disposal != 0) xor (Sibling number == 3)){ 1 }else{ 0 }) }) }else{ (if(((Tgondi == 1) or (((VZV == 0) and (water system != 0)) or (Mother Psychological disorder == 1))) and (age == 0)){ (if((((water system == 0) or ((sewage disposal == 1) or ((Mold/moisture == 1) and (EBV != 1)))) xor (BMI == 1)) or (((Nutritional Factor1 <= 0) xor (Nutritional Factor4 <= 0)) or (Nutritional Factor2 == 0))){ 1 }else{ 0 }) }else{ (if((Sibling number > 0) and (((((cat == 1) or ((A_lumbricoides == 1) and ((Nutritional Factor1 <= 1) xor (age <= 0)))) and (((VZV == 0) or (Mother Psychological disorder == 1)) or (age != 2))) and (Nutritional Factor3 <= 0)) and ((((VZV == 1) xor (cat == 1)) or (age <= 0)) or (Change bed linen == 1)))){ 1 }else{ 0 }) }) })
(if(dog == 1){ (if(Nutritional Factor2 != 2){ (if(((Nutritional Factor1 <= 1) xor ((Nutritional Factor1 > 0) and (A_lumbricoides != 0))) and (sewage disposal == 0)){ 1 }else{ 0 }) }else{ (if((sewage disposal != 0) xor (Sibling number == 3)){ 1 }else{ 0 }) }) }else{ (if(((VZV == 0) or (Mother Psychological disorder == 1)) and (age <= 0)){ (if((((water system == 0) or ((sewage disposal == 1) or ((Mold/moisture != 0) and (EBV == 0)))) xor (BMI == 1)) or (((Nutritional Factor1 <= 0) xor (Nutritional Factor4 <= 0)) or (Nutritional Factor2 <= 0))){ 1 }else{ 0 }) }else{ (if((Sibling number > 0) and (((((cat != 0) or ((Nutritional Factor1 < 2) and ((Hpilory != 1) xor (Nutritional Factor2 == 0)))) and (((((VZV == 0) and (dog != 1)) or (age < 2)) or (Mother Psychological disorder == 1)) or (BMI >= 1))) and (Nutritional Factor3 < 1)) and ((((VZV == 1) xor (cat == 1)) xor (age <= 0)) or ((Daycare != 0) and (Change bed linen == 1))))){ 1 }else{ 0 }) }) })
(if(dog != 0){ (if(Nutritional Factor2 < 2){ (if(((Nutritional Factor1 <= 1) xor ((Nutritional Factor1 > 0) and (A_lumbricoides != 0))) and (sewage disposal == 0)){ 1 }else{ 0 }) }else{ (if((sewage disposal != 0) xor (Sibling number == 3)){ 1 }else{ 0 }) }) }else{ (if(((Tgondi == 1) or ((VZV == 0) or (Mother Psychological disorder == 1))) and (age <= 0)){ (if((((water system == 0) or ((sewage disposal == 1) or ((Mold/moisture != 0) and (EBV == 0)))) xor (BMI == 1)) or (((Nutritional Factor1 <= 0) xor (Nutritional Factor4 != 1)) or (Nutritional Factor2 <= 0))){ 1 }else{ 0 }) }else{ (if((Sibling number > 0) and (((((cat == 1) or ((Nutritional Factor1 <= 1) and ((Hpilory != 1) xor (Nutritional Factor2 <= 0)))) and (((((VZV != 1) or (Mother Psychological disorder == 1)) or (age < 2)) or (Mother Psychological disorder == 1)) or (BMI == 1))) and (Nutritional Factor3 < 1)) and ((((VZV == 1) xor (cat == 1)) xor (age <= 0)) or ((Daycare != 0) and (Change bed linen == 1))))){ 1 }else{ 0 }) }) })
(if(dog == 1){ (if(Nutritional Factor2 <= 1){ (if(((Nutritional Factor1 <= 1) xor ((Nutritional Factor1 != 0) and (A_lumbricoides == 1))) and (sewage disposal == 0)){ 1 }else{ 0 }) }else{ (if((sewage disposal != 0) xor (Sibling number == 3)){ 1 }else{ 0 }) }) }else{ (if(((Tgondi == 1) or (((VZV == 0) and (water system != 0)) or (Mother Psychological disorder == 1))) and (age == 0)){ (if((((water system == 0) xor ((sewage disposal == 1) or ((Mold/moisture == 1) and (EBV == 0)))) xor (BMI == 1)) or (((Nutritional Factor1 == 0) xor (Nutritional Factor4 == 0)) or (Nutritional Factor2 <= 0))){ 1 }else{ 0 }) }else{ (if((Sibling number != 0) and (((((cat == 1) or ((Nutritional Factor1 <= 1) and ((Hpilory != 1) xor (Nutritional Factor2 <= 0)))) and (((((VZV != 1) or (Mother Psychological disorder == 1)) or (age < 2)) or (Nutritional Factor3 >= 2)) or (BMI == 1))) and (Nutritional Factor3 != 1)) and ((((VZV == 1) xor (cat == 1)) xor (age == 0)) or ((Daycare != 0) and (Change bed linen == 1))))){ 1 }else{ 0 }) }) })
(if(dog == 1){ (if(Nutritional Factor2 != 2){ (if((((Nutritional Factor1 <= 1) xor ((Nutritional Factor1 > 0) and (A_lumbricoides != 0))) and (BMI < 2)) and ((Sibling number == 2) or (sewage disposal == 0))){ 1 }else{ 0 }) }else{ (if((sewage disposal != 0) xor (Sibling number == 3)){ 1 }else{ 0 }) }) }else{ (if(((Tgondi != 0) or ((VZV == 0) or (Mother Psychological disorder == 1))) and (age <= 0)){ (if(((((Gender == 1) and (water system != 1)) or ((sewage disposal == 1) or ((Mold/moisture == 1) and (EBV == 0)))) xor (BMI == 1)) or (((Nutritional Factor1 <= 0) xor (Nutritional Factor4 <= 0)) or (Nutritional Factor2 <= 0))){ 1 }else{ 0 }) }else{ (if((Sibling number != 0) and (((((cat == 1) or ((Nutritional Factor1 <= 1) and ((Hpilory != 1) xor (Nutritional Factor2 <= 0)))) and ((((VZV == 0) or (age < 2)) or (Mother Psychological disorder == 1)) or (BMI == 1))) and (Nutritional Factor3 < 1)) and ((((VZV == 1) xor (cat == 1)) xor (age <= 0)) or ((Daycare != 0) and (Change bed linen == 1))))){ 1 }else{ 0 }) }) })
(if(dog == 1){ (if(Nutritional Factor2 != 2){ (if((((Nutritional Factor1 <= 1) xor ((Nutritional Factor1 > 0) and (A_lumbricoides != 0))) and (BMI < 2)) and ((Sibling number == 2) or (sewage disposal == 0))){ 1 }else{ 0 }) }else{ (if((sewage disposal != 0) xor (Sibling number == 3)){ 1 }else{ 0 }) }) }else{ (if(((Tgondi != 0) or ((VZV == 0) or (Mother Psychological disorder == 1))) and (age <= 0)){ (if(((((Gender == 1) and (water system != 1)) or ((sewage disposal == 1) or ((Mold/moisture == 1) and (EBV == 0)))) xor (BMI == 1)) or (((Nutritional Factor1 <= 0) xor (Nutritional Factor4 <= 0)) or (Nutritional Factor2 <= 0))){ 1 }else{ 0 }) }else{ (if((Sibling number != 0) and (((((cat == 1) or ((Nutritional Factor1 <= 1) and ((Hpilory != 1) xor (Nutritional Factor2 <= 0)))) and ((((VZV == 0) or (age < 2)) or (Mother Psychological disorder == 1)) or (BMI == 1))) and (Nutritional Factor3 < 1)) and ((((VZV == 1) xor (cat == 1)) xor (age <= 0)) or ((Daycare != 0) and (Change bed linen == 1))))){ 1 }else{ 0 }) }) })
(if(dog == 1){ (if(Nutritional Factor2 != 2){ (if((((Nutritional Factor1 <= 1) xor ((Nutritional Factor1 > 0) and (A_lumbricoides != 0))) and ((age == 1) or (((GNI <= 0) and (Daily calories <= 2434,17)) xor (Sibling number > 1)))) and ((Sibling number == 2) or (sewage disposal == 0))){ 1 }else{ 0 }) }else{ (if((sewage disposal != 0) xor (Sibling number == 3)){ 1 }else{ 0 }) }) }else{ (if(((Tgondi != 0) or ((VZV == 0) or (Mother Psychological disorder == 1))) and (age == 0)){ (if((((water system == 0) or ((sewage disposal == 1) or ((Mold/moisture == 1) and (EBV == 0)))) xor (BMI == 1)) or (((Nutritional Factor1 <= 0) xor (Nutritional Factor4 <= 0)) or (Nutritional Factor2 <= 0))){ 1 }else{ 0 }) }else{ (if((Sibling number > 0) and (((((cat == 1) or ((Nutritional Factor1 <= 1) and ((Hpilory != 1) xor (Nutritional Factor2 <= 0)))) and (((((VZV == 0) or (Nutritional Factor3 == 1)) or (age < 2)) or (Mother Psychological disorder == 1)) or (BMI == 1))) and (Nutritional Factor3 != 1)) and ((((VZV == 1) xor (cat != 0)) xor (age == 0)) or ((Daycare != 0) and (Change bed linen == 1))))){ 1 }else{ 0 }) }) })
(if(dog == 1){ (if(Nutritional Factor2 != 2){ (if((((Nutritional Factor1 <= 1) xor ((Nutritional Factor1 > 0) and (A_lumbricoides != 0))) and ((age == 1) or (((GNI == 0) and (sewage disposal == 0)) xor (Sibling number > 1)))) and ((Sibling number == 2) or (sewage disposal == 0))){ 1 }else{ 0 }) }else{ (if((sewage disposal != 0) xor (Sibling number >= 3)){ 1 }else{ 0 }) }) }else{ (if(((Tgondi != 0) or ((VZV == 0) or (Mother Psychological disorder == 1))) and (age <= 0)){ (if(((((Gender == 1) and (water system != 1)) or ((sewage disposal == 1) or ((Mold/moisture == 1) and (EBV == 0)))) xor (BMI == 1)) or (((Nutritional Factor1 <= 0) xor (Nutritional Factor4 <= 0)) or (Nutritional Factor2 <= 0))){ 1 }else{ 0 }) }else{ (if((Sibling number != 0) and (((((cat == 1) or ((Nutritional Factor1 <= 1) and ((Hpilory != 1) xor (Nutritional Factor2 <= 0)))) and (((((VZV != 1) or (Mother Psychological disorder == 1)) or (age < 2)) or (Mother Psychological disorder == 1)) or (BMI == 1))) and (Nutritional Factor3 != 1)) and ((((VZV == 1) xor (cat == 1)) xor (age == 0)) or ((Daycare != 0) and (Change bed linen == 1))))){ 1 }else{ 0 }) }) })
(if(dog == 1){ (if(Nutritional Factor2 < 2){ (if(((Nutritional Factor3 < 2) and ((age == 1) or (((GNI == 0) and (sewage disposal == 0)) xor (Sibling number > 1)))) and ((age <= 0) or (((cat == 1) and (Nutritional Factor3 == 0)) or ((Nutritional Factor1 < 2) xor ((HAV != 1) and (GNI >= 1)))))){ 1 }else{ 0 }) }else{ (if((sewage disposal != 0) xor (Sibling number == 3)){ 1 }else{ 0 }) }) }else{ (if(((Tgondi != 0) or ((VZV == 0) or (Mother Psychological disorder == 1))) and (age == 0)){ (if(((((Gender == 1) and (water system != 1)) xor ((sewage disposal == 1) or ((Mold/moisture == 1) and (EBV == 0)))) xor (BMI == 1)) or (((Nutritional Factor1 <= 0) xor (Nutritional Factor4 == 0)) or (Nutritional Factor2 <= 0))){ 1 }else{ 0 }) }else{ (if((Sibling number != 0) and (((((cat == 1) or ((Nutritional Factor1 <= 1) and ((Hpilory != 1) xor (Nutritional Factor2 == 0)))) and (((((VZV != 1) or (Daily calories >= 2434,17)) or (age != 2)) or (Mother Psychological disorder == 1)) or (BMI == 1))) and (Nutritional Factor3 != 1)) and ((((VZV == 1) xor (cat == 1)) xor (age == 0)) or ((Daycare != 0) and (Change bed linen == 1))))){ 1 }else{ 0 }) }) })
(if(dog == 1){ (if(Nutritional Factor2 != 2){ (if((((Nutritional Factor1 <= 1) xor ((Nutritional Factor1 > 0) and (A_lumbricoides != 0))) and ((age == 1) or (((GNI == 0) and (sewage disposal == 0)) xor (Sibling number > 1)))) and ((age <= 0) or ((cat == 1) or ((Nutritional Factor1 < 2) xor ((HAV != 1) and (GNI >= 1)))))){ 1 }else{ 0 }) }else{ (if((sewage disposal != 0) xor (Sibling number == 3)){ 1 }else{ 0 }) }) }else{ (if(((Tgondi != 0) or ((VZV == 0) or (Mother Psychological disorder == 1))) and (age <= 0)){ (if(((((Gender == 1) and (water system != 1)) xor ((sewage disposal == 1) or ((Mold/moisture == 1) and (EBV == 0)))) xor (BMI == 1)) or (((Nutritional Factor1 <= 0) xor (Nutritional Factor4 <= 0)) or (Nutritional Factor2 == 0))){ 1 }else{ 0 }) }else{ (if((Sibling number != 0) and (((((cat == 1) or ((Nutritional Factor1 <= 1) and ((Hpilory != 1) xor (Nutritional Factor2 <= 0)))) and (((((VZV == 0) or (Sibling number == 0)) or (age < 2)) or (Mother Psychological disorder == 1)) or (BMI == 1))) and (Nutritional Factor3 != 1)) and ((((VZV == 1) xor (cat == 1)) xor (age <= 0)) or ((Daycare != 0) and (Change bed linen == 1))))){ 1 }else{ 0 }) }) })
(if(dog == 1){ (if(Nutritional Factor2 != 2){ (if((((Nutritional Factor1 <= 1) xor ((Nutritional Factor1 != 0) and (A_lumbricoides != 0))) and ((age == 1) or (((GNI == 0) xor (sewage disposal != 0)) xor (Sibling number > 1)))) and (((Sibling number <= 2) and (age == 0)) or ((cat == 1) or ((Nutritional Factor1 <= 1) xor ((HAV != 1) and (GNI == 1)))))){ 1 }else{ 0 }) }else{ (if((sewage disposal != 0) xor (Sibling number == 3)){ 1 }else{ 0 }) }) }else{ (if(((Tgondi != 0) or ((VZV == 0) or (Mother Psychological disorder == 1))) and (age <= 0)){ (if(((((Gender == 1) and (water system != 1)) xor ((sewage disposal == 1) or ((Mold/moisture == 1) and (EBV == 0)))) xor (BMI == 1)) or (((Nutritional Factor1 <= 0) xor (Nutritional Factor4 == 0)) or (Nutritional Factor2 <= 0))){ 1 }else{ 0 }) }else{ (if((Sibling number != 0) and (((((cat == 1) or ((Nutritional Factor1 <= 1) and ((Hpilory != 1) xor (Nutritional Factor2 <= 0)))) and (((((VZV == 0) or (Nutritional Factor3 > 2)) or (age < 2)) or (Mother Psychological disorder == 1)) or (BMI >= 1))) and (Nutritional Factor3 != 1)) and ((((VZV == 1) xor (cat == 1)) xor (age == 0)) or ((Daycare != 0) and (Change bed linen == 1))))){ 1 }else{ 0 }) }) })
(if(dog == 1){ (if(Nutritional Factor2 != 2){ (if(((Daily calories < 2434,17) and ((age == 1) or (((GNI == 0) and (sewage disposal == 0)) xor (Sibling number > 1)))) and ((((age <= 0) xor (Daily calories >= 1692,98)) and (Nutritional Factor4 != 0)) or (((cat == 1) and (Nutritional Factor2 != 2)) or ((Nutritional Factor1 < 2) xor ((HAV != 1) and (GNI >= 1)))))){ 1 }else{ 0 }) }else{ (if((sewage disposal != 0) xor (Sibling number == 3)){ 1 }else{ 0 }) }) }else{ (if(((Tgondi != 0) or ((VZV == 0) or (Mother Psychological disorder == 1))) and (age == 0)){ (if(((((Gender == 1) and (water system != 1)) or ((sewage disposal == 1) or ((Mold/moisture == 1) and (EBV == 0)))) xor (BMI == 1)) or (((Nutritional Factor1 <= 0) xor (Nutritional Factor4 <= 0)) or (Nutritional Factor2 == 0))){ 1 }else{ 0 }) }else{ (if((Sibling number != 0) and (((((cat == 1) or ((Nutritional Factor1 < 2) and ((Hpilory != 1) xor (Nutritional Factor2 <= 0)))) and (((((VZV == 0) xor (BMI > 0)) or (cat == 1)) or ((HSV == 0) and (GNI >= 1))) or (BMI == 1))) and (Nutritional Factor3 < 1)) and ((((VZV == 1) xor (cat == 1)) xor (age <= 0)) or ((Daycare != 0) and (Change bed linen == 1))))){ 1 }else{ 0 }) }) })
(if(dog == 1){ (if(Nutritional Factor2 != 2){ (if((((Nutritional Factor1 <= 1) xor ((Nutritional Factor1 > 0) and (A_lumbricoides != 0))) and ((age == 1) or (((GNI == 0) and (sewage disposal == 0)) xor (Sibling number > 1)))) and (((Nutritional Factor1 != 0) and ((Mother Psychological disorder != 1) and (age < 1))) or (((cat == 1) and (Nutritional Factor3 <= 0)) or ((Nutritional Factor1 < 2) xor ((HAV != 1) and (GNI >= 1)))))){ 1 }else{ 0 }) }else{ (if((sewage disposal != 0) xor (Sibling number == 3)){ 1 }else{ 0 }) }) }else{ (if(((Tgondi != 0) or ((VZV == 0) or (Mother Psychological disorder == 1))) and (age <= 0)){ (if(((((Gender == 1) and (water system != 1)) or ((sewage disposal == 1) or ((Mold/moisture == 1) and (EBV == 0)))) xor (BMI == 1)) or (((Nutritional Factor1 <= 0) xor (Nutritional Factor4 <= 0)) or (Nutritional Factor2 == 0))){ 1 }else{ 0 }) }else{ (if((Sibling number != 0) and (((((cat == 1) or ((Nutritional Factor1 <= 1) and ((Hpilory != 1) xor (Nutritional Factor2 <= 0)))) and (((((VZV == 0) or (Daily calories >= 2434,17)) or (age < 2)) or (Mother Psychological disorder == 1)) or (BMI == 1))) and (Nutritional Factor3 < 1)) and ((((VZV == 1) xor (cat == 1)) xor (age <= 0)) or ((Daycare != 0) and (Change bed linen == 1))))){ 1 }else{ 0 }) }) })
(if(dog == 1){ (if(Nutritional Factor2 != 2){ (if((((Nutritional Factor1 <= 1) xor ((Nutritional Factor1 > 0) and (A_lumbricoides != 0))) and ((age == 1) or (((GNI == 0) and (sewage disposal == 0)) xor (Sibling number > 1)))) and (((Nutritional Factor1 != 0) and ((Mother Psychological disorder != 1) and (age < 1))) or (((cat == 1) and (Nutritional Factor3 <= 0)) or ((Nutritional Factor1 < 2) xor ((HAV != 1) and (GNI >= 1)))))){ 1 }else{ 0 }) }else{ (if((sewage disposal != 0) xor (Sibling number == 3)){ 1 }else{ 0 }) }) }else{ (if(((Tgondi != 0) or ((VZV == 0) or (Mother Psychological disorder == 1))) and (age <= 0)){ (if(((((Gender == 1) and (water system != 1)) or ((sewage disposal == 1) or ((Mold/moisture == 1) and (EBV == 0)))) xor (BMI == 1)) or (((Nutritional Factor1 <= 0) xor (Nutritional Factor4 <= 0)) or (Nutritional Factor2 == 0))){ 1 }else{ 0 }) }else{ (if((Sibling number != 0) and (((((cat == 1) or ((Nutritional Factor1 <= 1) and ((Hpilory != 1) xor (Nutritional Factor2 <= 0)))) and (((((VZV == 0) or (Daily calories >= 2434,17)) or (age < 2)) or (Mother Psychological disorder == 1)) or (BMI == 1))) and (Nutritional Factor3 < 1)) and ((((VZV == 1) xor (cat == 1)) xor (age <= 0)) or ((Daycare != 0) and (Change bed linen == 1))))){ 1 }else{ 0 }) }) })
(if(dog == 1){ (if(Nutritional Factor2 != 2){ (if((((Nutritional Factor1 <= 1) xor ((Nutritional Factor1 > 0) and (A_lumbricoides != 0))) and ((age == 1) or (((GNI == 0) and (sewage disposal == 0)) xor (Sibling number > 1)))) and ((((age <= 0) xor (Daily calories >= 1692,98)) and (Nutritional Factor4 != 0)) or (((cat == 1) and (Nutritional Factor2 != 2)) or ((Nutritional Factor1 < 2) xor ((HAV != 1) and (GNI >= 1)))))){ 1 }else{ 0 }) }else{ (if((sewage disposal != 0) xor (Sibling number == 3)){ 1 }else{ 0 }) }) }else{ (if(((Tgondi != 0) or ((VZV == 0) or (Mother Psychological disorder == 1))) and (age == 0)){ (if(((((Gender == 1) and (water system != 1)) or ((sewage disposal == 1) or ((Mold/moisture == 1) and (EBV == 0)))) xor (BMI == 1)) or (((Nutritional Factor1 <= 0) xor (Nutritional Factor4 <= 0)) or (Nutritional Factor2 == 0))){ 1 }else{ 0 }) }else{ (if((Sibling number != 0) and (((((cat == 1) or ((Nutritional Factor1 < 2) and ((Hpilory != 1) xor (Nutritional Factor2 <= 0)))) and (((((VZV == 0) xor (BMI > 0)) or (cat == 1)) or ((HSV == 0) and (GNI >= 1))) or (BMI == 1))) and (Nutritional Factor3 < 1)) and ((((VZV == 1) xor (cat == 1)) xor (age <= 0)) or ((Daycare != 0) and (Change bed linen == 1))))){ 1 }else{ 0 }) }) })
(if(dog == 1){ (if(Nutritional Factor2 != 2){ (if((((Nutritional Factor1 <= 1) xor ((Nutritional Factor1 > 0) and (A_lumbricoides != 0))) and ((age == 1) or (((GNI == 0) and (sewage disposal == 0)) xor (Sibling number > 1)))) and ((((age <= 0) xor (Daily calories >= 1692,98)) and ((Mother Psychological disorder != 1) and (dog == 1))) or (((cat == 1) and (Nutritional Factor3 == 0)) or ((Nutritional Factor1 < 2) xor ((HAV != 1) and (GNI >= 1)))))){ 1 }else{ 0 }) }else{ (if((sewage disposal != 0) xor (Sibling number == 3)){ 1 }else{ 0 }) }) }else{ (if(((Tgondi != 0) or ((VZV == 0) or (Mother Psychological disorder == 1))) and (age == 0)){ (if((((water system == 0) xor ((sewage disposal == 1) or ((Mold/moisture == 1) and (EBV == 0)))) xor (BMI == 1)) or (((Nutritional Factor1 <= 0) xor (Nutritional Factor4 == 0)) or (Nutritional Factor2 == 0))){ 1 }else{ 0 }) }else{ (if((Sibling number != 0) and (((((cat == 1) or ((Nutritional Factor1 < 2) and ((Hpilory != 1) xor (Nutritional Factor2 <= 0)))) and (((((VZV == 0) xor (Daily calories > 1692,98)) or ((Nutritional Factor2 == 2) and (((((cat == 1) or ((A_lumbricoides == 1) and (Nutritional Factor1 <= 1))) and ((dog == 1) or (age != 2))) and (Daily calories <= 2434,17)) and (Daily calories < 2434,17)))) or ((HSV == 0) and (GNI >= 1))) or (BMI == 1))) and (Nutritional Factor3 < 1)) and ((((VZV == 0) xor (cat == 1)) xor (age != 0)) or ((Daycare != 0) and (Change bed linen == 1))))){ 1 }else{ 0 }) }) })
(if(dog == 1){ (if(Nutritional Factor2 != 2){ (if((((Nutritional Factor1 <= 1) xor ((Nutritional Factor1 > 0) and (A_lumbricoides != 0))) and ((age == 1) or (((GNI == 0) and (sewage disposal == 0)) xor (Sibling number > 1)))) and ((((age <= 0) xor (Daily calories >= 1692,98)) and ((Mother Psychological disorder != 1) and (dog == 1))) or (((cat == 1) and (Nutritional Factor3 == 0)) or ((Nutritional Factor1 < 2) xor ((HAV != 1) and (GNI >= 1)))))){ 1 }else{ 0 }) }else{ (if((sewage disposal != 0) xor (Sibling number == 3)){ 1 }else{ 0 }) }) }else{ (if(((Tgondi != 0) or ((VZV == 0) or (Mother Psychological disorder == 1))) and (age == 0)){ (if(((((Gender == 1) and (water system != 1)) or ((sewage disposal == 1) or ((Mold/moisture == 1) and (EBV == 0)))) xor (BMI == 1)) or (((Nutritional Factor1 <= 0) xor (Nutritional Factor4 == 0)) or (Nutritional Factor2 == 0))){ 1 }else{ 0 }) }else{ (if((Sibling number != 0) and (((((cat == 1) or ((Nutritional Factor1 < 2) and ((Hpilory != 1) xor (Nutritional Factor2 <= 0)))) and (((((VZV == 0) xor (Daily calories > 1692,98)) or ((Nutritional Factor2 == 2) and (((((cat == 1) or ((A_lumbricoides == 1) and (Nutritional Factor1 <= 1))) and ((dog == 1) or (age != 2))) and (Daily calories <= 2434,17)) and (Daily calories < 2434,17)))) or ((HSV == 0) and (GNI >= 1))) or (BMI == 1))) and (Nutritional Factor3 < 1)) and ((((VZV == 0) xor (cat == 1)) xor (age != 0)) or ((Daycare != 0) and (Change bed linen == 1))))){ 1 }else{ 0 }) }) })

SPT

(if((Change bed linen != 0) and ((Nutritional Factor3 >= 1) or ((Sibling number == 2) xor ((age >= 2) or (HSV == 0))))){ 1 }else{ 0 })
(if((Change bed linen != 0) and ((Nutritional Factor3 > 0) or ((Sibling number == 2) xor (((Fly at home == 1) and (Daycare != 0)) or (HSV == 0))))){ 1 }else{ 0 })
(if((((Change bed linen == 0) and (Nutritional Factor1 != 0)) xor ((Nutritional Factor2 >= 1) or (Gender != 0))) and ((Sibling number == 2) xor ((age > 1) or (HSV == 0)))){ 1 }else{ 0 })
(if((((Change bed linen == 0) and ((Nutritional Factor1 > 0) or (Gender == 1))) xor ((Nutritional Factor2 != 0) or (Gender != 0))) and (((age < 2) and (HSV != 0)) xor (Sibling number != 2))){ 1 }else{ 0 })
(if((Change bed linen == 0) xor ((Nutritional Factor2 >= 1) or (Gender != 0))){ (if((((HSV != 0) and (age != 2)) and ((age > 0) or (Fly at home == 0))) xor (Sibling number == 2)){ 0 }else{ 1 }) }else{ 0 })
(if(((Change bed linen == 0) xor ((Nutritional Factor2 >= 1) or (Gender == 1))) and ((Sibling number == 2) xor (((HAV == 0) xor ((age != 2) and ((age >= 1) or (Fly at home == 0)))) or (HSV == 0)))){ 1 }else{ 0 })
(if((((Change bed linen == 0) and (Nutritional Factor1 > 0)) xor ((Nutritional Factor2 != 0) or (Gender == 1))) and ((Sibling number == 2) xor (((HAV == 0) xor (((Daycare == 0) and (age != 1)) xor (age != 2))) or (HSV != 1)))){ 1 }else{ 0 })
(if((((Change bed linen == 0) and ((Nutritional Factor1 != 0) or (Gender != 0))) xor ((Nutritional Factor2 != 0) or (Gender != 0))) and ((Sibling number == 2) xor (((HAV == 0) xor ((age != 2) and ((age == 1) or (Fly at home != 1)))) or (HSV == 0)))){ 1 }else{ 0 })
(if((((Change bed linen != 0) xor ((Nutritional Factor1 != 0) or ((Hpilory == 1) or (Gender != 0)))) xor ((Nutritional Factor2 > 0) or (Gender != 0))) and ((Sibling number == 2) xor (((HAV == 0) xor ((age != 2) and ((age == 1) or (Fly at home == 0)))) or (HSV == 0)))){ 1 }else{ 0 })
(if((((Change bed linen != 0) xor ((Nutritional Factor1 > 0) or ((sewage disposal != 1) xor (Gender == 0)))) xor ((Nutritional Factor2 != 0) or (Gender != 0))) and ((Sibling number == 2) xor (((HAV != 0) xor (((Nutritional Factor1 != 2) and ((pavimenta != 1) and (Daycare == 0))) xor (age == 2))) or (HSV == 0)))){ 1 }else{ 0 })
(if((((Change bed linen != 0) xor ((Nutritional Factor1 > 0) or ((sewage disposal != 1) xor (Gender != 1)))) xor ((Nutritional Factor2 != 0) or (Gender != 0))) and ((Sibling number == 2) xor (((HAV != 0) xor ((((sewage disposal != 0) or (Nutritional Factor1 != 2)) and ((pavimenta == 0) and (Daycare == 0))) xor (age >= 2))) or (HSV == 0)))){ 1 }else{ 0 })
(if((((Change bed linen != 0) xor ((Nutritional Factor1 != 0) or ((sewage disposal == 1) xor ((cat != 1) xor (Gender != 1))))) xor ((Nutritional Factor2 > 0) or (Gender != 0))) and ((Sibling number == 2) xor (((HAV == 1) xor ((((Gender != 0) or (Nutritional Factor1 != 2)) and ((pavimenta == 0) and (Daycare == 0))) xor (age >= 2))) or (HSV == 0)))){ 1 }else{ 0 })
(if((((Change bed linen != 0) xor ((Nutritional Factor1 != 0) or ((sewage disposal == 1) xor ((cat != 1) xor (Gender != 1))))) xor ((Nutritional Factor2 > 0) or (Gender != 0))) and ((Sibling number == 2) xor (((HAV == 1) xor (((((Nutritional Factor3 >= 1) and (age < 2)) or (Nutritional Factor1 != 2)) and ((pavimenta == 0) and (Daycare == 0))) xor (age == 2))) or (HSV == 0)))){ 1 }else{ 0 })
(if((((Change bed linen != 0) xor ((Nutritional Factor1 > 0) or ((sewage disposal != 1) xor (Gender == 0)))) xor ((Nutritional Factor2 > 0) or (Gender != 0))) and ((Sibling number == 2) xor ((((HAV != 1) xor ((age != 2) and ((age == 1) or (Fly at home == 0)))) or ((HAV == 0) xor (((Nutritional Factor1 < 2) and ((pavimenta != 1) and (Daycare == 0))) xor (age != 2)))) or (HSV == 0)))){ 1 }else{ 0 })
(if((((Change bed linen != 0) xor ((Nutritional Factor1 != 0) or ((sewage disposal != 1) xor (Gender != 1)))) xor ((Nutritional Factor2 != 0) or (Gender != 0))) and ((Sibling number == 2) xor ((((HAV == 0) xor ((HAV != 1) and ((age == 1) or (Fly at home != 1)))) or ((HAV != 0) xor ((((Nutritional Factor3 == 1) or (Nutritional Factor1 <= 1)) and ((pavimenta == 0) and (Daycare == 0))) xor (age == 2)))) or (HSV == 0)))){ 1 }else{ 0 })
(if((((Change bed linen != 0) xor ((Nutritional Factor1 != 0) or ((sewage disposal != 1) xor (Gender != 1)))) xor ((Nutritional Factor2 != 0) or (Gender != 0))) and ((Sibling number == 2) xor ((((HAV == 0) xor ((HAV != 1) and ((age == 1) or (Fly at home != 1)))) or ((HAV != 0) xor ((((Nutritional Factor3 == 1) or (Nutritional Factor1 <= 1)) and ((pavimenta == 0) and (Daycare == 0))) xor (age == 2)))) or (HSV == 0)))){ 1 }else{ 0 })
(if((((Change bed linen != 0) xor ((Nutritional Factor1 != 0) or ((Gender != 0) xor ((Nutritional Factor2 < 1) xor (Sibling number > 2))))) xor ((Nutritional Factor2 != 0) or (Gender != 0))) and ((Sibling number == 2) xor (((HAV == 0) xor ((age != 2) and ((age >= 1) or (Fly at home != 1)))) or (HSV == 0)))){ 1 }else{ (if((Sibling number < 2) and (HSV != 0)){ (if(((Nutritional Factor2 <= 1) and ((pavimenta == 0) and (Daycare == 0))) xor (Nutritional Factor3 <= 1)){ 0 }else{ 1 }) }else{ 0 }) })
(if((((Change bed linen != 0) xor ((Nutritional Factor1 > 0) or (((cat != 1) xor (Gender != 1)) or ((Nutritional Factor2 < 1) xor (Sibling number > 2))))) xor ((Nutritional Factor2 > 0) or (Gender != 0))) and ((Sibling number == 2) xor (((HAV == 0) xor ((age != 2) and ((age == 1) or (Fly at home != 1)))) or (HSV == 0)))){ 1 }else{ (if((Sibling number < 2) and (HSV != 0)){ (if(((Nutritional Factor2 <= 1) and ((pavimenta == 0) and (Daycare == 0))) xor (Sibling number != 2)){ 0 }else{ 1 }) }else{ 0 }) })
(if((((Change bed linen != 0) xor ((Nutritional Factor1 != 0) or ((Gender != 0) or (Nutritional Factor3 > 0)))) xor ((Nutritional Factor2 > 0) or (Gender != 0))) and ((Sibling number == 2) xor (((HAV == 0) xor ((age < 2) and ((age >= 1) or (Fly at home != 1)))) or (HSV == 0)))){ 1 }else{ (if((Sibling number <= 2) and (HSV != 0)){ (if(((Nutritional Factor2 <= 1) and ((pavimenta == 0) and (Daycare == 0))) xor ((Daily calories <= 2434,17) xor ((Mold/moisture != 0) and ((Change bed linen == 0) and (age > 1))))){ 0 }else{ 1 }) }else{ 0 }) })
(if((((Change bed linen != 0) xor ((Sibling number == 2) or ((Nutritional Factor1 != 0) or ((Nutritional Factor3 == 0) xor (Gender != 1))))) xor ((Nutritional Factor2 != 0) or (Gender != 0))) and ((Sibling number == 2) xor (((HAV == 0) xor ((age <= 1) and ((age == 1) or (Fly at home != 1)))) or (HSV == 0)))){ 1 }else{ (if((Sibling number < 3) and (HSV != 0)){ (if(((Nutritional Factor2 <= 1) and ((pavimenta == 0) and (Daycare == 0))) xor ((fuma != 0) xor ((Mold/moisture != 0) and ((Change bed linen == 0) and (age > 1))))){ 0 }else{ 1 }) }else{ 0 }) })
(if((((Change bed linen != 0) xor ((Mold/moisture != 1) or ((Nutritional Factor1 != 0) or ((Nutritional Factor3 <= 0) xor (Gender != 1))))) xor ((Nutritional Factor2 > 0) or (Gender != 0))) and ((Sibling number == 2) xor (((HAV == 0) xor ((age != 2) and ((age >= 1) or (Fly at home == 0)))) or (HSV == 0)))){ 1 }else{ (if((Sibling number <= 2) and (HSV != 0)){ (if(((Nutritional Factor2 <= 1) and ((pavimenta == 0) and ((age <= 2) and (Daycare == 0)))) xor ((fuma != 0) xor ((Mold/moisture != 0) and ((Change bed linen == 0) and (age > 1))))){ 0 }else{ 1 }) }else{ (if(Daily calories < 1692,98){ 0 }else{ 0 }) }) })
(if((((Change bed linen != 0) and ((age > 1) or ((GNI != 0) or ((Sibling number >= 2) or (HSV == 0))))) and ((age != 1) or ((age < 0) or (((Sibling number < 2) or (Fly at home == 0)) and ((Gender == 1) or (pavimenta == 1)))))) and (((dog == 1) xor (Mold/moisture == 1)) or ((Nutritional Factor4 <= 0) xor (Nutritional Factor2 >= 1)))){ (if((Nutritional Factor3 == 0) and (((HSV != 0) and (Fly at home != 1)) xor (Sibling number == 2))){ 0 }else{ 1 }) }else{ (if(((Sibling number <= 2) xor ((Nutritional Factor1 > 1) and (BMI < 1))) and (HSV == 1)){ (if((Daycare == 0) xor (age <= 1)){ 0 }else{ 1 }) }else{ 0 }) })
(if((((Change bed linen != 0) and ((age > 1) or ((GNI > 0) or ((Sibling number >= 2) or (HSV == 0))))) and (((age != 1) or (Gender == 1)) or (pavimenta != 0))) and (((dog == 1) xor (Mold/moisture == 1)) or ((Nutritional Factor4 == 0) xor (Nutritional Factor2 >= 1)))){ (if(Nutritional Factor3 == 1){ 1 }else{ (if(((((A_lumbricoides == 0) xor ((HAV != 0) and (Nutritional Factor1 < 2))) and (Fly at home == 0)) and (HSV != 0)) xor (Sibling number == 2)){ 0 }else{ 1 }) }) }else{ (if(((Sibling number <= 2) xor ((Nutritional Factor1 >= 2) and (BMI < 1))) and (HSV == 1)){ (if((Daycare == 0) xor (age <= 1)){ 0 }else{ 1 }) }else{ 0 }) })
(if((((Change bed linen != 0) xor ((((age == 1) or (Fly at home != 1)) and (HSV != 0)) or ((Nutritional Factor1 != 0) or ((Nutritional Factor3 == 0) xor (Gender != 1))))) xor ((Nutritional Factor2 != 0) or (Gender != 0))) and ((Sibling number == 2) xor (((HAV == 0) xor ((age != 2) and ((age >= 1) or (Fly at home == 0)))) or (HSV == 0)))){ 1 }else{ (if((Sibling number <= 2) and (HSV != 0)){ (if(((Nutritional Factor2 <= 1) and ((pavimenta == 0) and ((age <= 2) and (Daycare == 0)))) xor ((fuma != 0) xor ((Mold/moisture != 0) and ((Change bed linen == 0) and (age > 1))))){ 0 }else{ 1 }) }else{ (if(Daily calories < 2434,17){ 0 }else{ 0 }) }) })
(if((((Change bed linen != 0) xor ((Sibling number == 2) or ((Nutritional Factor1 > 0) or ((Nutritional Factor3 == 0) xor (Gender != 1))))) xor ((Nutritional Factor2 != 0) or (Gender != 0))) and ((Sibling number == 2) xor (((HAV == 0) xor ((age < 2) and ((age == 1) or (Fly at home != 1)))) or (HSV == 0)))){ (if(((age != 1) or (Gender == 1)) or (pavimenta != 0)){ 1 }else{ (if(Nutritional Factor2 != 0){ 0 }else{ 1 }) }) }else{ (if((Sibling number <= 2) and (HSV != 0)){ (if(((Nutritional Factor2 <= 1) and ((pavimenta == 0) and (Daycare == 0))) xor ((fuma != 0) xor ((Mold/moisture != 0) and ((Change bed linen == 0) and (age > 1))))){ 0 }else{ 1 }) }else{ 0 }) })
(if(((Change bed linen != 0) and (((age != 1) or (Gender == 1)) or (pavimenta == 1))) and ((((Nutritional Factor3 != 0) and (Gender == 0)) or (age >= 2)) or ((GNI >= 1) or ((Sibling number == 2) xor (HSV == 0))))){ (if((Sibling number >= 2) xor (Fly at home == 0)){ (if((((cat != 1) xor (Nutritional Factor3 > 0)) and ((Sibling number <= 2) and (HSV != 0))) or ((((Nutritional Factor2 > 0) and (age != 2)) and (BMI > 0)) xor (Sibling number == 2))){ 0 }else{ 1 }) }else{ (if(Nutritional Factor2 >= 1){ 1 }else{ 0 }) }) }else{ (if((Sibling number <= 2) and (HSV == 1)){ (if(((Nutritional Factor2 <= 1) and ((pavimenta == 0) and (Daycare == 0))) xor ((Nutritional Factor3 <= 1) xor ((Mold/moisture != 0) and ((Nutritional Factor1 < 2) and (age > 1))))){ 0 }else{ 1 }) }else{ 0 }) })
(if(((Change bed linen != 0) and (((age != 1) or (Gender == 1)) or (pavimenta == 1))) and ((((Nutritional Factor3 > 0) and (Gender == 0)) or (age > 1)) or ((GNI == 1) or ((Sibling number == 2) xor (HSV == 0))))){ (if((Sibling number <= 1) xor (Fly at home != 0)){ (if(((((HSV != 0) and ((dog == 1) xor (Nutritional Factor2 != 0))) or (sewage disposal == 1)) and (Nutritional Factor3 != 1)) or ((((Nutritional Factor2 > 0) and (age < 2)) and (BMI > 0)) xor (Sibling number == 2))){ 0 }else{ 1 }) }else{ (if(Nutritional Factor2 == 0){ 0 }else{ 1 }) }) }else{ (if((Sibling number < 3) and (HSV != 0)){ (if(((Nutritional Factor2 <= 1) and ((pavimenta == 0) and (Daycare == 0))) xor ((Daily calories <= 1692,98) xor ((Mold/moisture != 0) and ((Nutritional Factor1 < 2) and (age > 1))))){ 0 }else{ 1 }) }else{ 0 }) })
(if(((Change bed linen == 0) xor ((age != 0) or ((GNI == 1) or ((Sibling number != 2) xor ((Nutritional Factor3 != 1) and (HSV == 1)))))) and (((water system != 0) and (age != 1)) or ((HAV != 0) xor (((Sibling number == 2) xor (HSV == 0)) and (((cat != 1) xor (Gender != 1)) or (pavimenta != 0)))))){ (if((Sibling number <= 1) xor (Fly at home != 0)){ (if(((Fly at home != 1) and ((HSV == 1) and (Nutritional Factor3 == 0))) or ((((Nutritional Factor2 > 0) and (age <= 1)) and (BMI != 0)) xor (Sibling number == 2))){ 0 }else{ 1 }) }else{ (if(Nutritional Factor2 == 0){ 0 }else{ 1 }) }) }else{ (if((Sibling number < 3) and (HSV == 1)){ (if(((Nutritional Factor2 <= 1) and ((pavimenta == 0) and (Daycare == 0))) xor ((age >= 0) xor ((Mold/moisture != 0) and ((Nutritional Factor1 < 2) and (age > 1))))){ 0 }else{ 1 }) }else{ 0 }) })
(if(((Change bed linen == 0) xor ((age >= 2) or ((GNI == 1) or ((Sibling number != 2) xor ((((Change bed linen != 0) xor ((Nutritional Factor1 > 0) or (Gender != 0))) xor ((Sibling number <= 2) or (A_lumbricoides == 1))) and (HSV == 1)))))) and (((water system != 0) and (age != 1)) or ((HAV != 0) xor (((Sibling number == 2) xor (HSV == 0)) and (((cat != 1) xor (Gender != 1)) or (pavimenta != 0)))))){ (if((Sibling number <= 1) xor (Fly at home != 0)){ (if((Daily calories >= 2434,17) or ((((Nutritional Factor2 != 0) and (age <= 1)) and (BMI > 0)) xor (Sibling number == 2))){ 0 }else{ 1 }) }else{ (if(Nutritional Factor2 <= 0){ 0 }else{ 1 }) }) }else{ (if((Sibling number != 3) and (HSV == 1)){ (if(((Nutritional Factor2 <= 1) and ((pavimenta == 0) and (Daycare == 0))) xor ((age >= 0) xor ((Mold/moisture != 0) and (age == 2)))){ 0 }else{ 1 }) }else{ 0 }) })
(if(((Change bed linen == 0) xor ((age >= 2) or ((GNI == 1) or ((Sibling number != 2) xor ((((Change bed linen != 0) xor ((Nutritional Factor1 > 0) or (Gender != 0))) xor ((Sibling number <= 2) or (A_lumbricoides == 1))) and (HSV == 1)))))) and (((water system != 0) and (age != 1)) or ((HAV != 0) xor (((Sibling number == 2) xor (HSV == 0)) and (((cat == 1) xor (Gender != 0)) or (pavimenta == 1)))))){ (if((Sibling number <= 1) xor (Fly at home != 0)){ (if((BMI >= 2) or ((((Nutritional Factor2 != 0) and (age <= 1)) and (BMI > 0)) xor (Sibling number == 2))){ 0 }else{ 1 }) }else{ (if(Nutritional Factor2 == 0){ 0 }else{ 1 }) }) }else{ (if((Sibling number < 3) and (HSV != 0)){ (if(((Nutritional Factor2 <= 1) and ((pavimenta == 0) and (Daycare == 0))) xor ((Daily calories <= 1692,98) xor ((Mold/moisture != 0) and ((Nutritional Factor1 < 2) and (age > 1))))){ 0 }else{ 1 }) }else{ 0 }) })
(if(((Change bed linen == 0) xor ((age == 2) or ((GNI == 1) or ((Sibling number != 2) xor ((((Change bed linen != 0) xor ((Nutritional Factor1 != 0) or (Gender != 0))) xor (Sibling number <= 2)) and (HSV == 1)))))) and ((((water system != 0) and (age != 1)) and ((HSV == 1) or ((GNI == 1) xor ((Sibling number >= 2) or (parents_asthma == 0))))) or ((HAV != 0) xor (((Sibling number == 2) xor (HSV == 0)) and (((cat != 1) and (Gender == 1)) or (pavimenta == 1)))))){ (if((Sibling number >= 2) xor (Fly at home == 0)){ (if(((Nutritional Factor2 > 0) and (BMI != 0)) xor (Sibling number == 2)){ 0 }else{ 1 }) }else{ (if(Nutritional Factor2 == 0){ 0 }else{ 1 }) }) }else{ (if((Sibling number != 3) and (HSV == 1)){ (if(((Nutritional Factor2 <= 1) and ((pavimenta == 0) and (Daycare == 0))) xor ((Daily calories <= 2434,17) xor ((Mold/moisture != 0) and ((Nutritional Factor1 != 2) and (age > 1))))){ 0 }else{ 1 }) }else{ 0 }) })
(if(((Change bed linen == 0) xor ((age >= 2) or ((GNI == 1) or ((Sibling number != 2) xor ((((Change bed linen != 0) xor ((Nutritional Factor1 > 0) or (Gender != 0))) xor ((Sibling number <= 2) or (A_lumbricoides == 1))) and (HSV == 1)))))) and (((water system != 0) and (age != 1)) or ((HAV != 0) xor (((Sibling number == 2) xor (HSV == 0)) and (((cat == 1) xor (Gender != 0)) or (pavimenta == 1)))))){ (if((Sibling number <= 1) xor (Fly at home != 0)){ (if(((Fly at home != 1) and ((HSV == 1) and (Nutritional Factor3 == 0))) or ((((Nutritional Factor2 != 0) and (age <= 1)) and (BMI > 0)) xor (Sibling number == 2))){ 0 }else{ 1 }) }else{ (if(Nutritional Factor2 <= 0){ 0 }else{ 1 }) }) }else{ (if((Sibling number < 3) and (HSV != 0)){ (if(((Nutritional Factor2 <= 1) and ((pavimenta == 0) and (Daycare == 0))) xor ((GNI != 2) xor ((Mold/moisture != 0) and ((Nutritional Factor1 < 2) and (age > 1))))){ 0 }else{ 1 }) }else{ 0 }) })
(if(((Change bed linen == 0) xor ((age == 2) or ((GNI == 1) or ((Sibling number != 2) xor ((((Change bed linen != 0) xor ((Nutritional Factor1 != 0) or (Gender != 0))) xor ((Sibling number <= 2) or (Gender == 1))) and (HSV == 1)))))) and ((((water system != 0) and (age != 1)) and (Nutritional Factor3 <= 2)) or ((HAV != 0) xor (((Sibling number == 2) xor (HSV == 0)) and (((cat != 1) and (Gender == 1)) or (pavimenta == 1)))))){ (if((Sibling number <= 1) xor (Fly at home == 1)){ (if(((Sibling number < 3) and ((HSV == 1) and (Nutritional Factor3 == 0))) or ((((Nutritional Factor2 > 0) and (age != 2)) and (BMI != 0)) xor (Sibling number == 2))){ 0 }else{ 1 }) }else{ (if(Nutritional Factor2 == 0){ 0 }else{ 1 }) }) }else{ (if((Sibling number < 3) and (HSV != 0)){ (if(((Nutritional Factor2 <= 1) and ((pavimenta == 0) and (Daycare == 0))) xor ((Daily calories <= 1692,98) xor ((Mold/moisture != 0) and ((Nutritional Factor1 < 2) and (age > 1))))){ 0 }else{ 1 }) }else{ 0 }) })
(if(((Change bed linen == 0) xor ((age >= 2) or ((GNI > 0) or ((Sibling number != 2) xor ((((Change bed linen != 0) xor ((Nutritional Factor1 != 0) or (Gender != 0))) xor ((Sibling number != 3) or (Fly at home == 0))) and (HSV == 1)))))) and ((((water system != 0) and (age != 1)) and ((HSV == 1) or (Nutritional Factor4 > 0))) or ((HAV != 0) or (((Sibling number == 2) xor (HSV == 0)) and ((Gender != 0) or (pavimenta == 1)))))){ (if((Sibling number >= 2) xor (Fly at home == 0)){ (if((((cat != 1) xor (Nutritional Factor3 > 0)) and ((Sibling number <= 2) and (HSV != 0))) or ((((HAV != 1) and (age < 2)) and (BMI != 0)) xor (Sibling number == 2))){ 0 }else{ 1 }) }else{ (if(Nutritional Factor2 >= 1){ 1 }else{ 0 }) }) }else{ (if((Sibling number < 3) and (HSV == 1)){ (if(((Nutritional Factor2 <= 1) and ((pavimenta == 0) and (Daycare == 0))) xor ((Nutritional Factor4 <= 1) xor ((Mold/moisture != 0) and ((Nutritional Factor1 != 2) and (age > 1))))){ 0 }else{ 1 }) }else{ 0 }) })
(if(((Change bed linen == 0) xor ((age == 2) or ((GNI == 1) or ((Sibling number != 2) xor ((((Change bed linen != 0) xor ((Nutritional Factor1 != 0) or (Gender != 0))) xor (Sibling number <= 2)) and (HSV == 1)))))) and ((((water system != 0) and (age != 1)) and ((HSV == 1) or ((GNI == 1) xor ((Sibling number >= 2) xor (parents_asthma == 0))))) or ((HAV != 0) xor (((Sibling number == 2) xor (HSV == 0)) and (((cat != 1) and (Gender == 1)) or (pavimenta == 1)))))){ (if((Sibling number <= 1) xor (Fly at home == 1)){ (if(((Sibling number < 3) and ((HSV == 1) and (Nutritional Factor3 == 0))) or ((((Nutritional Factor2 > 0) and (age != 2)) and (BMI != 0)) xor (Sibling number == 2))){ 0 }else{ 1 }) }else{ (if(Nutritional Factor2 == 0){ 0 }else{ 1 }) }) }else{ (if((Sibling number != 3) and (HSV == 1)){ (if(((Nutritional Factor2 <= 1) and ((pavimenta == 0) and (Daycare == 0))) xor ((age >= 0) xor ((Mold/moisture != 0) and ((Nutritional Factor1 < 2) and (age > 1))))){ 0 }else{ 1 }) }else{ 0 }) })
(if(((Change bed linen == 0) xor ((age == 2) or ((GNI == 1) or ((Sibling number != 2) xor ((((Change bed linen != 0) xor ((Nutritional Factor1 != 0) or (Gender != 0))) xor ((Sibling number <= 2) or (A_lumbricoides == 1))) and (HSV == 1)))))) and ((((water system != 0) and (age != 1)) and ((HSV == 1) or ((GNI == 1) xor ((Sibling number >= 2) or (parents_asthma == 0))))) or ((HAV != 0) xor (((Sibling number == 2) xor (HSV == 0)) and (((cat != 1) and (Gender == 1)) or (pavimenta == 1)))))){ (if((Sibling number <= 1) xor (Fly at home == 1)){ (if(((Sibling number < 2) and ((HSV == 1) and (VZV == 1))) or ((((Nutritional Factor2 > 0) and (age < 2)) and (BMI != 0)) xor (Sibling number == 2))){ 0 }else{ 1 }) }else{ (if(Nutritional Factor2 <= 0){ 0 }else{ 1 }) }) }else{ (if((Sibling number != 3) and (HSV == 1)){ (if(((Nutritional Factor2 <= 1) and ((pavimenta == 0) and (Daycare == 0))) xor ((HSV == 1) xor ((Mold/moisture != 0) and ((Nutritional Factor1 != 2) and (age > 1))))){ 0 }else{ 1 }) }else{ 0 }) })
(if(((Change bed linen == 0) xor ((age == 2) or ((GNI == 1) or ((Sibling number != 2) xor ((((Change bed linen != 0) xor ((Nutritional Factor1 != 0) or (Gender != 0))) xor (Sibling number <= 2)) and (HSV == 1)))))) and ((((water system != 0) and (age != 1)) and ((HSV == 1) or ((GNI == 1) xor ((Sibling number >= 2) or (parents_asthma == 0))))) or ((HAV != 0) xor (((Sibling number == 2) xor (HSV == 0)) and (((cat != 1) and (Gender == 1)) or (pavimenta == 1)))))){ (if((Sibling number >= 2) xor (Fly at home == 0)){ (if(((((EBV != 0) xor ((HAV == 0) xor ((age != 2) or (Mold/moisture == 1)))) xor (Nutritional Factor3 == 1)) and ((Sibling number <= 2) and (HSV == 1))) or (((Nutritional Factor2 > 0) and (BMI != 0)) xor (Sibling number == 2))){ 0 }else{ 1 }) }else{ (if(Nutritional Factor2 == 0){ 0 }else{ 1 }) }) }else{ (if((Sibling number != 3) and (HSV == 1)){ (if(((Nutritional Factor2 <= 1) and ((pavimenta == 0) and (Daycare == 0))) xor ((age >= 0) xor ((Mold/moisture != 0) and ((Nutritional Factor1 < 2) and (age > 1))))){ 0 }else{ 1 }) }else{ 0 }) })
(if(((Change bed linen == 0) xor ((age == 2) or ((GNI == 1) or ((Sibling number != 2) xor ((((Change bed linen != 0) xor ((Nutritional Factor1 != 0) or (Gender != 0))) xor ((Sibling number <= 2) or (dog == 1))) and (HSV == 1)))))) and ((((water system != 0) and (age != 1)) and ((HSV == 1) or ((GNI == 1) xor ((Sibling number >= 2) or (parents_asthma == 0))))) or ((HAV != 0) xor (((Sibling number == 2) xor (HSV == 0)) and (((cat != 1) and (Gender == 1)) or (pavimenta == 1)))))){ (if((Sibling number <= 1) xor (Fly at home == 1)){ (if(((((HSV == 1) and ((HAV != 0) or ((Sibling number >= 3) xor (EBV != 0)))) or (age < 0)) and (Nutritional Factor3 != 1)) or ((((Nutritional Factor2 >= 1) and (age <= 1)) and (BMI > 0)) xor (Sibling number == 2))){ 0 }else{ 1 }) }else{ (if(Nutritional Factor2 == 0){ 0 }else{ 1 }) }) }else{ (if((Sibling number < 3) and (HSV == 1)){ (if(((Nutritional Factor2 <= 1) and ((pavimenta == 0) and (Daycare == 0))) xor ((Nutritional Factor4 <= 1) xor ((Mold/moisture != 0) and ((Nutritional Factor1 != 2) and (age > 1))))){ 0 }else{ 1 }) }else{ 0 }) })
(if(((Change bed linen == 0) xor ((age == 2) or ((GNI == 1) or ((Sibling number != 2) xor ((((Change bed linen != 0) xor ((Nutritional Factor1 > 0) or (Gender != 0))) xor ((Sibling number < 3) or (A_lumbricoides == 1))) and (HSV == 1)))))) and ((((water system != 0) and (age != 1)) and ((HSV == 1) or ((GNI == 1) xor ((Sibling number >= 2) or (parents_asthma == 0))))) or ((HAV != 0) xor (((Sibling number == 2) xor (HSV == 0)) and (((cat != 1) and (Gender == 1)) or (pavimenta == 1)))))){ (if((Sibling number >= 2) xor (Fly at home == 0)){ (if(((((EBV != 0) and ((HAV != 0) xor ((age != 2) or (Mold/moisture == 1)))) xor (Nutritional Factor3 >= 1)) and ((Sibling number <= 2) and (HSV == 1))) or ((((Nutritional Factor2 != 0) and (age <= 1)) and (BMI == 1)) xor (Sibling number == 2))){ 0 }else{ 1 }) }else{ (if(Nutritional Factor2 == 0){ 0 }else{ 1 }) }) }else{ (if((Sibling number != 3) and (HSV == 1)){ (if(((Nutritional Factor2 <= 1) and ((pavimenta == 0) and (Daycare == 0))) xor ((age >= 0) xor ((Mold/moisture != 0) and ((Nutritional Factor1 < 2) and (age > 1))))){ 0 }else{ 1 }) }else{ 0 }) })
(if(((Change bed linen == 0) xor ((age == 2) or ((GNI == 1) or ((Sibling number != 2) xor ((((Change bed linen != 0) xor ((Nutritional Factor1 != 0) or (Gender != 0))) xor ((Sibling number <= 2) or (A_lumbricoides == 1))) and (HSV == 1)))))) and ((((water system == 1) and (age != 1)) and ((HSV == 1) or ((GNI == 1) xor ((Sibling number >= 2) or (parents_asthma == 0))))) or ((HAV != 0) xor (((Sibling number == 2) xor (HSV == 0)) and (((cat != 1) and (Gender == 1)) or (pavimenta == 1)))))){ (if((Sibling number > 1) xor (Fly at home == 0)){ (if(((((EBV != 0) and ((HAV != 0) xor ((age != 2) or (Mold/moisture == 1)))) xor (Nutritional Factor3 >= 1)) and ((Sibling number <= 2) and (HSV == 1))) or (((Nutritional Factor2 > 0) and (BMI > 0)) xor (Sibling number == 2))){ 0 }else{ 1 }) }else{ (if(Nutritional Factor2 == 0){ 0 }else{ 1 }) }) }else{ (if((Sibling number != 3) and (HSV == 1)){ (if((((GNI >= 1) or ((sewage disposal == 0) xor (Nutritional Factor3 < 0))) and ((Nutritional Factor2 <= 1) and ((pavimenta == 0) and (Daycare == 0)))) xor ((GNI <= 2) xor ((Mold/moisture != 0) and ((Nutritional Factor1 != 2) and (age > 1))))){ 0 }else{ 1 }) }else{ 0 }) })
(if(((Change bed linen == 0) xor ((age == 2) or ((GNI == 1) or ((Sibling number != 2) xor ((((Change bed linen != 0) xor ((Nutritional Factor1 != 0) or (Gender != 0))) xor ((Sibling number <= 2) or (A_lumbricoides == 1))) and (HSV == 1)))))) and ((((water system != 0) and (age != 1)) and ((HSV == 1) or ((GNI == 1) xor ((Sibling number >= 2) or (parents_asthma == 0))))) or ((HAV != 0) xor (((Sibling number == 2) xor (HSV == 0)) and (((cat != 1) and (Gender == 1)) or (pavimenta == 1)))))){ (if((Sibling number >= 2) xor (Fly at home == 0)){ (if(((((EBV != 0) and ((HAV != 0) xor ((age != 2) or (Mold/moisture == 1)))) xor (Nutritional Factor3 == 1)) and (((age == 1) or (Sibling number <= 1)) and (HSV == 1))) or (((Nutritional Factor2 > 0) and (BMI != 0)) xor (Sibling number == 2))){ 0 }else{ 1 }) }else{ (if(Nutritional Factor2 <= 0){ 0 }else{ 1 }) }) }else{ (if((Sibling number != 3) and (HSV == 1)){ (if((((GNI >= 1) or ((sewage disposal == 0) xor (Nutritional Factor3 < 0))) and ((Nutritional Factor2 <= 1) and ((pavimenta == 0) and (Daycare == 0)))) xor ((GNI <= 1) xor ((Mold/moisture != 0) and ((Nutritional Factor1 != 2) and (age > 1))))){ 0 }else{ 1 }) }else{ 0 }) })
(if(((Change bed linen == 0) xor ((age >= 2) or ((GNI >= 1) or ((Sibling number != 2) xor ((((Change bed linen != 0) xor ((Nutritional Factor1 != 0) or (Gender != 0))) xor ((Sibling number <= 2) or (A_lumbricoides == 1))) and (HSV == 1)))))) and ((((water system != 0) and (age != 1)) and ((HSV == 1) or ((GNI == 1) xor ((Sibling number >= 2) xor (parents_asthma == 0))))) or ((HAV != 0) xor (((Sibling number == 2) xor (HSV == 0)) and (((cat != 1) xor (Gender != 1)) or (pavimenta == 1)))))){ (if((Sibling number >= 2) xor (Fly at home == 0)){ (if(((((EBV != 1) xor ((HAV != 0) xor ((age != 2) or (Mold/moisture == 1)))) xor (Nutritional Factor3 == 1)) and ((Sibling number <= 2) and (HSV == 1))) or ((((Nutritional Factor2 != 0) and ((age <= 1) xor (Nutritional Factor1 < 0))) and (BMI != 0)) xor (Sibling number == 2))){ 0 }else{ 1 }) }else{ (if(Nutritional Factor2 <= 0){ 0 }else{ 1 }) }) }else{ (if((Sibling number < 3) and (HSV == 1)){ (if((((GNI == 1) or ((sewage disposal == 0) or (Change bed linen != 0))) and ((Nutritional Factor2 <= 1) and ((pavimenta == 0) and (Daycare == 0)))) xor ((GNI <= 2) xor ((Mold/moisture != 0) and ((Nutritional Factor1 != 2) and (age > 1))))){ 0 }else{ 1 }) }else{ 0 }) })
(if(((Change bed linen == 0) xor ((((Nutritional Factor3 != 0) and (Sibling number >= 2)) or (age == 2)) or ((GNI >= 1) or ((Sibling number != 2) xor ((((Change bed linen != 0) xor ((Nutritional Factor1 != 0) or (Gender != 0))) xor ((Sibling number <= 2) or (A_lumbricoides == 1))) and (HSV != 0)))))) and ((((water system != 0) and (age != 1)) and ((HSV == 1) or ((GNI >= 1) xor ((Sibling number >= 2) or (parents_asthma == 0))))) or ((HAV != 0) xor (((Sibling number != 2) xor (HSV != 0)) and (((cat != 1) xor (Gender != 1)) or (pavimenta == 1)))))){ (if((Sibling number >= 2) xor (Fly at home == 0)){ (if(((((EBV != 0) and ((HAV != 0) xor ((age != 2) or (Mold/moisture == 1)))) xor (Nutritional Factor3 == 1)) and ((Sibling number <= 2) and (HSV == 1))) or ((((Nutritional Factor2 != 0) and ((age <= 2) xor ((age > 0) and ((EBV == 1) and (age >= 2))))) and (BMI != 0)) xor (Sibling number == 2))){ 0 }else{ 1 }) }else{ (if(Nutritional Factor2 != 0){ 1 }else{ 0 }) }) }else{ (if((Sibling number != 3) and (HSV == 1)){ (if((((GNI == 1) or ((sewage disposal == 0) xor (Nutritional Factor3 < 0))) and ((Nutritional Factor2 <= 1) and ((pavimenta == 0) and (Daycare == 0)))) xor ((GNI <= 1) xor ((Mold/moisture != 0) and ((Nutritional Factor1 != 2) and (age > 1))))){ 0 }else{ 1 }) }else{ 0 }) })

IgE

(if((Gender == 1) and (sewage disposal != 1)){ 1 }else{ 0 })
(if(((age >= 1) xor (Tgondi != 0)) and (Gender == 1)){ 1 }else{ 0 })
(if((((age < 1) and (Hpilory != 1)) xor (sewage disposal != 1)) and (Gender == 1)){ 1 }else{ 0 })
(if((((age <= 0) and (Hpilory != 1)) xor (sewage disposal != 1)) and ((HAV == 1) or (Gender == 1))){ 1 }else{ 0 })
(if((((age <= 0) and ((Hpilory != 1) and (dog == 0))) xor (sewage disposal != 1)) and ((HAV != 0) or (Gender == 1))){ 1 }else{ 0 })
(if((HAV == 0) and (((pavimenta == 1) or (Mother Psychological disorder == 0)) and (Gender != 0))){ 1 }else{ (if(Tgondi != 0){ 0 }else{ (if(HAV == 1){ 1 }else{ 0 }) }) })
(if(((pavimenta != 0) or (Mother Psychological disorder != 1)) and (Gender != 0)){ (if(sewage disposal != 1){ 1 }else{ 0 }) }else{ (if(Tgondi != 0){ 0 }else{ (if(HAV != 0){ 1 }else{ 0 }) }) })
(if((((age == 0) and (Hpilory != 1)) xor (sewage disposal != 1)) and ((HAV == 1) or (((pavimenta != 0) or (Mother Psychological disorder == 0)) and (Gender != 0)))){ 1 }else{ 0 })
(if((((age == 0) and ((Hpilory != 1) and (dog != 1))) xor (sewage disposal != 1)) and ((HAV != 0) or (((pavimenta == 1) or (Mother Psychological disorder == 0)) and (Gender == 1)))){ 1 }else{ 0 })
(if((HAV != 0) or (((pavimenta == 1) or (Mother Psychological disorder != 1)) and (Gender != 0))){ (if((sewage disposal != 1) and ((HAV != 1) or ((Tgondi == 0) and (Nutritional Factor1 != 0)))){ 1 }else{ 0 }) }else{ 0 })
(if(((pavimenta == 1) or (Mother Psychological disorder != 1)) and (Gender == 1)){ (if(((age == 0) and (Hpilory != 1)) xor (sewage disposal != 1)){ 1 }else{ 0 }) }else{ (if(Tgondi != 0){ 0 }else{ (if(HAV != 0){ 1 }else{ 0 }) }) })
(if(((pavimenta == 1) or (Mother Psychological disorder != 1)) and (Gender == 1)){ (if(((age == 0) and (Hpilory != 1)) xor (sewage disposal != 1)){ 1 }else{ 0 }) }else{ (if(Tgondi != 0){ 0 }else{ (if(HAV != 0){ 1 }else{ 0 }) }) })
(if(((pavimenta != 0) or (Mother Psychological disorder == 0)) and (Gender != 0)){ (if((age < 1) xor (sewage disposal != 1)){ 1 }else{ (if(Hpilory != 0){ 1 }else{ 0 }) }) }else{ (if(Tgondi != 0){ 0 }else{ (if(HAV != 0){ 1 }else{ 0 }) }) })
(if(((pavimenta == 1) or (Mother Psychological disorder != 1)) and (Gender == 1)){ (if(((age < 1) and ((Hpilory != 1) and (Change bed linen != 0))) xor (sewage disposal != 1)){ 1 }else{ 0 }) }else{ (if(Tgondi != 0){ 0 }else{ (if(HAV != 0){ 1 }else{ 0 }) }) })
(if((HAV != 0) or (((pavimenta == 1) or (Mother Psychological disorder == 0)) and (Gender == 1))){ (if((((age <= 0) and (Hpilory != 1)) xor (sewage disposal != 1)) and ((HAV != 1) or ((Tgondi == 0) and (Nutritional Factor1 >= 1)))){ 1 }else{ 0 }) }else{ 0 })
(if(((pavimenta != 0) or (Mother Psychological disorder != 1)) and (Gender == 1)){ (if((((age <= 0) and ((dog != 1) or (HAV != 0))) and (Hpilory != 1)) xor (sewage disposal != 1)){ 1 }else{ 0 }) }else{ (if(Tgondi != 0){ 0 }else{ (if(HAV != 0){ 1 }else{ 0 }) }) })
(if((HAV != 0) or (((pavimenta == 1) or (Mother Psychological disorder == 0)) and (Gender != 0))){ (if((((age == 0) and ((Hpilory != 1) and (dog != 1))) xor (sewage disposal != 1)) and ((HAV != 1) or ((Tgondi == 0) and (Nutritional Factor1 > 0)))){ 1 }else{ 0 }) }else{ 0 })
(if((HAV != 0) or (((pavimenta == 1) or (Mother Psychological disorder == 0)) and (Gender != 0))){ (if((((age < 1) and (((Hpilory != 1) and (dog != 1)) and (cat != 1))) xor (sewage disposal != 1)) and ((HAV != 1) or ((Tgondi == 0) and (Nutritional Factor1 != 0)))){ 1 }else{ 0 }) }else{ 0 })
(if((HAV != 0) or (((pavimenta == 1) or (Mother Psychological disorder == 0)) and (Gender != 0))){ (if((((age < 1) and (((Hpilory != 1) and (dog != 1)) and ((Nutritional Factor4 >= 1) or (GNI == 1)))) xor (sewage disposal != 1)) and ((HAV != 1) or ((Tgondi == 0) and (Nutritional Factor1 != 0)))){ 1 }else{ 0 }) }else{ 0 })
(if(((pavimenta == 1) or (Mother Psychological disorder != 1)) and (((EBV == 0) or ((Nutritional Factor2 <= 1) or ((Daycare != 0) xor (Gender == 1)))) xor (Gender == 0))){ (if(((age == 0) and ((Hpilory != 1) and (dog == 0))) xor (sewage disposal != 1)){ 1 }else{ 0 }) }else{ (if(Tgondi != 0){ 0 }else{ (if(HAV != 0){ 1 }else{ 0 }) }) })
(if(((pavimenta != 0) or (Mother Psychological disorder == 0)) and (((Sibling number >= 3) or ((EBV != 1) or ((Nutritional Factor2 != 2) or ((Daycare != 0) xor (Gender == 1))))) xor (Gender != 1))){ (if(((age == 0) and ((Hpilory != 1) and (dog != 1))) xor (sewage disposal != 1)){ 1 }else{ 0 }) }else{ (if(Tgondi != 0){ 0 }else{ (if(HAV != 0){ 1 }else{ 0 }) }) })
(if(((pavimenta == 1) or (Mother Psychological disorder == 0)) and (((Sibling number == 3) or ((EBV != 1) or ((Nutritional Factor2 != 2) or ((Daycare != 0) xor (Gender != 0))))) xor (Gender == 0))){ (if((((age < 1) and ((dog != 1) or (HAV == 1))) and (Hpilory != 1)) xor (sewage disposal != 1)){ 1 }else{ 0 }) }else{ (if(Tgondi == 1){ 0 }else{ (if(HAV != 0){ 1 }else{ 0 }) }) })
(if(((pavimenta == 1) or (Mother Psychological disorder == 0)) and (((Sibling number > 2) or ((EBV != 1) or ((Nutritional Factor2 < 2) or ((Daycare != 0) xor (Gender == 1))))) xor (Gender != 1))){ (if((((age < 1) and ((Hpilory != 1) and (dog != 1))) xor (sewage disposal != 1)) and ((HAV != 1) or (Nutritional Factor1 != 0))){ 1 }else{ 0 }) }else{ (if(Tgondi != 0){ 0 }else{ (if(HAV == 1){ 1 }else{ 0 }) }) })
(if(((pavimenta != 0) or (Mother Psychological disorder == 0)) and (((Sibling number > 2) or ((EBV != 1) or ((Nutritional Factor2 != 2) or ((Daycare != 0) xor (Gender == 1))))) xor (Gender != 1))){ (if((((age <= 0) and ((Hpilory != 1) and (dog != 1))) xor (sewage disposal != 1)) and ((HAV != 1) or ((Tgondi == 0) and (Nutritional Factor1 != 0)))){ 1 }else{ 0 }) }else{ (if(Tgondi != 0){ 0 }else{ (if(HAV != 0){ 1 }else{ 0 }) }) })
(if(((pavimenta != 0) or (Mother Psychological disorder == 0)) and (((Sibling number >= 3) or ((EBV != 1) or ((Nutritional Factor2 != 2) or ((Daycare != 0) xor (Gender == 1))))) xor (Gender != 1))){ (if((((age < 1) and (((Hpilory != 1) and (dog != 1)) and (cat != 1))) xor (sewage disposal != 1)) and ((HAV != 1) or ((Tgondi == 0) and (Nutritional Factor1 != 0)))){ 1 }else{ 0 }) }else{ (if(Tgondi != 0){ 0 }else{ (if(HAV != 0){ 1 }else{ 0 }) }) })
(if(((pavimenta != 0) or (Mother Psychological disorder == 0)) and (((Sibling number >= 3) or ((EBV != 1) or ((Nutritional Factor2 < 2) or ((Daycare != 0) xor ((Gender != 0) and ((A_lumbricoides == 0) or ((Nutritional Factor4 < 1) or (Mold/moisture != 1)))))))) xor (Gender != 1))){ (if((((age == 0) and ((Hpilory != 1) and (dog != 1))) xor (sewage disposal != 1)) and ((HAV != 1) or ((Tgondi == 0) and (Nutritional Factor1 > 0)))){ 1 }else{ 0 }) }else{ (if(Tgondi != 0){ 0 }else{ (if(HAV != 0){ 1 }else{ 0 }) }) })
(if(((Tgondi == 1) xor ((Nutritional Factor3 > 0) and (HSV != 1))) xor (Gender != 0)){ (if(((sewage disposal == 1) xor ((HAV == 0) or (Nutritional Factor1 > 0))) and ((((Mother Psychological disorder == 0) or (HAV != 0)) or (Nutritional Factor2 <= 0)) and (Gender == 1))){ (if((age <= 0) and ((Hpilory != 1) and (dog == 0))){ 0 }else{ 1 }) }else{ 0 }) }else{ (if((age >= 1) xor (Nutritional Factor1 < 2)){ (if(Fly at home != 1){ 0 }else{ 1 }) }else{ (if(((Sibling number > 0) and ((Sibling number == 1) xor (Hpilory != 0))) and (GNI > 0)){ 1 }else{ 0 }) }) })
(if(((Tgondi == 1) xor ((Nutritional Factor3 != 0) and (HSV == 0))) xor (Gender != 0)){ (if(((sewage disposal == 1) xor ((HAV == 0) or (Nutritional Factor1 > 0))) and ((((Mother Psychological disorder != 1) or (HAV != 0)) or (Nutritional Factor2 == 0)) and (Gender != 0))){ (if(((age <= 0) and ((Hpilory != 1) and (parents_asthma != 1))) and (Sibling number != 3)){ 0 }else{ 1 }) }else{ 0 }) }else{ (if((age >= 1) xor (Nutritional Factor1 < 2)){ (if(Fly at home != 1){ 0 }else{ 1 }) }else{ (if(((Sibling number != 0) and ((Sibling number == 1) xor (Hpilory != 0))) and (GNI == 1)){ 1 }else{ 0 }) }) })
(if(((Tgondi != 1) xor ((Nutritional Factor3 != 0) and (HSV == 0))) xor (Gender != 1)){ (if((sewage disposal != 1) and ((((Mother Psychological disorder == 0) or (water system != 1)) or (Nutritional Factor2 == 0)) and (Gender == 1))){ (if(((age < 1) and (Hpilory != 1)) and (dog != 1)){ 0 }else{ 1 }) }else{ 0 }) }else{ (if((age >= 1) xor (Nutritional Factor1 != 2)){ (if(Fly at home != 1){ 0 }else{ 1 }) }else{ (if(((sewage disposal != 1) and ((((Nutritional Factor1 != 0) and ((Tgondi != 0) or (Nutritional Factor2 != 1))) and (Sibling number < 3)) or (HAV != 0))) and ((Fly at home != 1) or (GNI == 1))){ 1 }else{ 0 }) }) })
(if(((Tgondi != 1) xor ((Nutritional Factor3 > 0) and (HSV == 0))) xor (Gender != 1)){ (if((sewage disposal != 1) and ((((Mother Psychological disorder == 0) or (water system != 1)) or (Nutritional Factor2 == 0)) and (Gender == 1))){ (if(((age == 0) and ((Hpilory != 1) and (parents_asthma != 1))) and (Sibling number <= 2)){ 0 }else{ 1 }) }else{ 0 }) }else{ (if((age >= 1) xor (Nutritional Factor1 != 2)){ (if(Fly at home != 1){ 0 }else{ 1 }) }else{ (if(((sewage disposal != 1) and ((((Nutritional Factor1 != 0) and ((Tgondi == 1) or (Nutritional Factor2 != 1))) and (Sibling number < 3)) or (HAV != 0))) and ((Fly at home != 1) or (GNI == 1))){ 1 }else{ 0 }) }) })
(if(((Tgondi != 1) xor ((Nutritional Factor3 > 0) and (HSV != 1))) xor (Gender != 1)){ (if(((sewage disposal == 1) xor ((HAV == 0) or (Nutritional Factor1 != 0))) and ((((Mother Psychological disorder == 0) or (HAV != 0)) or (Nutritional Factor2 < 1)) and (Gender != 0))){ (if((age == 0) and ((Hpilory != 1) and (dog != 1))){ 0 }else{ 1 }) }else{ 0 }) }else{ (if((age >= 1) xor (Nutritional Factor1 != 2)){ (if(Fly at home != 1){ 0 }else{ 1 }) }else{ (if(((sewage disposal != 1) and ((((Nutritional Factor1 >= 1) and ((Gender != 0) or (Nutritional Factor2 != 1))) and (Sibling number < 3)) or (HAV != 0))) and ((Fly at home != 1) or (GNI >= 1))){ 1 }else{ 0 }) }) })
(if(((Tgondi != 1) xor ((Nutritional Factor3 > 0) and (HSV != 1))) xor (Gender != 1)){ (if(((sewage disposal == 1) xor ((HAV == 0) or (Nutritional Factor1 != 0))) and ((((Mother Psychological disorder == 0) or (HAV != 0)) or (Nutritional Factor2 < 1)) and (Gender != 0))){ (if((age == 0) and ((Hpilory != 1) and (dog != 1))){ 0 }else{ 1 }) }else{ 0 }) }else{ (if((age >= 1) xor (Nutritional Factor1 != 2)){ (if(Fly at home != 1){ 0 }else{ 1 }) }else{ (if(((sewage disposal != 1) and ((((Nutritional Factor1 >= 1) and ((Gender != 0) or (Nutritional Factor2 != 1))) and (Sibling number < 3)) or (HAV != 0))) and ((Fly at home != 1) or (GNI >= 1))){ 1 }else{ 0 }) }) })
(if(((Tgondi != 1) xor ((Nutritional Factor3 > 0) and (HSV != 1))) xor (Gender != 1)){ (if(((sewage disposal == 1) xor ((HAV == 0) or (Nutritional Factor1 > 0))) and ((((Mother Psychological disorder != 1) or (HAV != 0)) or (Nutritional Factor2 <= 0)) and (Gender == 1))){ (if(((age <= 0) and ((Hpilory != 1) and (parents_asthma != 1))) and (Sibling number < 3)){ 0 }else{ 1 }) }else{ 0 }) }else{ (if((age >= 1) xor (Nutritional Factor1 < 2)){ (if(Fly at home != 1){ 0 }else{ 1 }) }else{ (if(((sewage disposal != 1) and ((((Nutritional Factor1 >= 1) and ((Gender != 0) or (Nutritional Factor2 != 1))) and (Sibling number != 3)) or (HAV != 0))) and ((Fly at home != 1) or (GNI == 1))){ 1 }else{ 0 }) }) })
(if(((Tgondi != 1) xor ((Nutritional Factor3 > 0) and (HSV != 1))) xor (Gender == 0)){ (if(((sewage disposal == 1) xor ((HAV == 0) or (Nutritional Factor1 != 0))) and ((((Mother Psychological disorder == 0) or (HAV != 0)) or (Nutritional Factor2 == 0)) and (Gender == 1))){ (if((age == 0) and ((Hpilory != 1) and (dog != 1))){ 0 }else{ 1 }) }else{ 0 }) }else{ (if((age >= 1) xor (Nutritional Factor1 < 2)){ (if(Fly at home != 1){ 0 }else{ 1 }) }else{ (if(((((Nutritional Factor2 <= 1) and (Hpilory == 1)) or (sewage disposal != 1)) and ((((Nutritional Factor1 >= 1) and ((Gender == 1) or (Nutritional Factor2 != 1))) and (Sibling number < 3)) or (HAV != 0))) and ((Fly at home != 1) or (GNI == 1))){ 1 }else{ 0 }) }) })
(if(((Tgondi == 1) xor ((Nutritional Factor3 > 0) and (HSV == 0))) xor (Gender != 0)){ (if((sewage disposal != 1) and (((Sibling number == 2) or ((((HAV == 1) or (Mother Psychological disorder == 0)) or (Nutritional Factor2 == 0)) and ((HAV != 1) or (Nutritional Factor1 > 0)))) and (((((HAV == 1) xor ((pavimenta != 0) xor (EBV != 1))) or (Mother Psychological disorder == 0)) or ((Tgondi == 1) xor (VZV == 0))) xor (Gender != 1)))){ (if((age <= 0) and ((Hpilory != 1) and (dog != 1))){ 0 }else{ 1 }) }else{ 0 }) }else{ (if((age >= 1) xor (Nutritional Factor1 != 2)){ (if(Fly at home != 1){ 0 }else{ 1 }) }else{ (if(((Sibling number != 0) and ((Sibling number > 1) xor (Hpilory == 0))) and (GNI == 1)){ 1 }else{ 0 }) }) })
(if(((Tgondi == 1) xor ((Nutritional Factor3 != 0) and (HSV == 0))) xor (Gender != 0)){ (if((sewage disposal != 1) and (((Sibling number == 2) or ((((HAV == 1) or (Mother Psychological disorder != 1)) or (Nutritional Factor2 == 0)) and ((HAV != 1) or (Nutritional Factor1 > 0)))) and (((((HAV == 1) xor ((pavimenta != 0) xor (EBV == 0))) or (Mother Psychological disorder == 0)) or ((Tgondi != 0) xor (VZV == 0))) xor (Gender != 1)))){ (if(((age == 0) and ((Hpilory != 1) and (dog != 1))) and (Sibling number < 3)){ 0 }else{ 1 }) }else{ 0 }) }else{ (if((age >= 1) xor (Nutritional Factor1 < 2)){ (if(Fly at home != 1){ 0 }else{ 1 }) }else{ (if(((Sibling number > 0) and ((Sibling number == 1) xor (Hpilory != 0))) and (GNI == 1)){ 1 }else{ 0 }) }) })
(if(((Tgondi != 1) xor ((Nutritional Factor3 >= 1) and (HSV == 0))) xor (Gender == 0)){ (if((sewage disposal != 1) and (((Sibling number == 2) or ((((HAV != 0) or (Mother Psychological disorder != 1)) or (Nutritional Factor2 <= 0)) and ((HAV != 1) or (Nutritional Factor1 != 0)))) and ((((Mother Psychological disorder != 1) or (HAV == 1)) or ((pavimenta != 0) or (VZV == 0))) xor (Gender == 0)))){ (if((age == 0) and ((Hpilory != 1) and (dog != 1))){ 0 }else{ 1 }) }else{ 0 }) }else{ (if((age >= 1) xor (Nutritional Factor1 != 2)){ (if(Fly at home != 1){ 0 }else{ 1 }) }else{ (if(((sewage disposal != 1) and ((((Nutritional Factor1 >= 1) and ((Gender != 0) or (Nutritional Factor2 != 1))) and (Sibling number <= 2)) or (HAV != 0))) and ((Fly at home != 1) or (GNI >= 1))){ 1 }else{ 0 }) }) })
(if(((Tgondi == 1) xor ((Nutritional Factor3 != 0) and (HSV != 1))) xor (Gender == 1)){ (if((sewage disposal != 1) and (((Sibling number == 2) or ((((HAV == 1) or (Mother Psychological disorder == 0)) or (Nutritional Factor2 <= 0)) and ((HAV != 1) or (Nutritional Factor1 != 0)))) and (((((HAV == 1) xor (pavimenta != 0)) or (Mother Psychological disorder == 0)) or ((Tgondi != 1) xor (VZV == 1))) xor (Gender != 1)))){ (if(((age < 1) and (Hpilory != 1)) and (dog != 1)){ 0 }else{ 1 }) }else{ 0 }) }else{ (if((age >= 1) xor (Nutritional Factor1 != 2)){ (if(Fly at home != 1){ 0 }else{ 1 }) }else{ (if(((sewage disposal != 1) and ((((Nutritional Factor1 >= 1) and ((Gender == 1) or (Nutritional Factor2 != 1))) and (Sibling number <= 2)) or (HAV != 0))) and ((Fly at home != 1) or (GNI >= 1))){ 1 }else{ 0 }) }) })
(if(((Tgondi != 1) xor ((Nutritional Factor3 != 0) and (HSV == 0))) xor (Gender == 0)){ (if((sewage disposal != 1) and (((Sibling number == 2) or ((((HAV == 1) or (Mother Psychological disorder != 1)) or (Nutritional Factor2 <= 0)) and ((HAV != 1) or (Nutritional Factor1 != 0)))) and (((((HAV == 1) xor ((pavimenta != 0) xor (EBV == 0))) or (Mother Psychological disorder == 0)) or ((Tgondi != 0) xor (VZV != 1))) xor (Gender != 1)))){ (if((age <= 0) and ((Hpilory != 1) and (dog != 1))){ 0 }else{ 1 }) }else{ 0 }) }else{ (if((age >= 1) xor (Nutritional Factor1 < 2)){ (if(Fly at home != 1){ 0 }else{ 1 }) }else{ (if(((sewage disposal != 1) and ((((Nutritional Factor1 >= 1) and ((Gender == 1) or (Nutritional Factor2 != 1))) and (Sibling number != 3)) or (HAV != 0))) and ((Fly at home != 1) or (GNI == 1))){ 1 }else{ 0 }) }) })
(if(((Tgondi == 1) xor ((Nutritional Factor3 != 0) and (HSV != 1))) xor (Gender == 1)){ (if((sewage disposal != 1) and (((Sibling number == 2) or ((((HAV == 1) or (Mother Psychological disorder != 1)) or (Nutritional Factor2 <= 0)) and ((HAV != 1) or (Nutritional Factor1 > 0)))) and (((((HAV == 1) xor (pavimenta != 0)) or (Mother Psychological disorder == 0)) or ((Tgondi != 0) xor (VZV == 0))) xor (Gender != 1)))){ (if(((age < 1) and (Hpilory != 1)) and (dog != 1)){ 0 }else{ 1 }) }else{ 0 }) }else{ (if((age >= 1) xor (Nutritional Factor1 < 2)){ (if(Fly at home != 1){ 0 }else{ 1 }) }else{ (if(((((Nutritional Factor2 <= 1) and (Hpilory == 1)) or (sewage disposal != 1)) and ((((Nutritional Factor1 >= 1) and ((Gender == 1) or (Nutritional Factor2 != 1))) and (Sibling number != 3)) or (HAV != 0))) and ((Fly at home != 1) or (GNI >= 1))){ 1 }else{ 0 }) }) })
(if(((Tgondi != 1) xor ((Nutritional Factor3 > 0) and (HSV == 0))) xor (Gender == 0)){ (if((sewage disposal != 1) and (((Sibling number == 2) or ((((HAV == 1) or (Mother Psychological disorder != 1)) or (Nutritional Factor2 == 0)) and ((HAV != 1) or (Nutritional Factor1 != 0)))) and (((((HAV == 1) xor ((pavimenta != 0) or (EBV == 0))) or (Mother Psychological disorder == 0)) or ((Tgondi != 0) xor (VZV == 0))) xor (Gender != 1)))){ (if((age == 0) and ((Hpilory != 1) and (dog != 1))){ 0 }else{ 1 }) }else{ 0 }) }else{ (if((age >= 1) xor (Nutritional Factor1 < 2)){ (if(Fly at home != 1){ 0 }else{ 1 }) }else{ (if(((((Nutritional Factor2 <= 1) and (Hpilory == 1)) or (sewage disposal != 1)) and ((((Nutritional Factor1 >= 1) and ((Gender != 0) or (Nutritional Factor2 != 1))) and (Sibling number != 3)) or (HAV != 0))) and ((Fly at home != 1) or (GNI == 1))){ 1 }else{ 0 }) }) })
(if(((Tgondi != 1) xor ((Nutritional Factor3 > 0) and (HSV == 0))) xor (Gender == 0)){ (if((sewage disposal != 1) and (((Sibling number == 2) or ((((HAV == 1) or (Mother Psychological disorder != 1)) or (Nutritional Factor2 == 0)) and ((HAV != 1) or (Nutritional Factor1 > 0)))) and (((((HAV == 1) xor ((pavimenta == 1) xor (EBV == 0))) or (Mother Psychological disorder == 0)) or ((Tgondi != 0) xor (VZV == 0))) xor (Gender != 1)))){ (if(((age <= 0) and ((Hpilory != 1) and (dog != 1))) and (Sibling number <= 2)){ 0 }else{ 1 }) }else{ 0 }) }else{ (if((age >= 1) xor (Nutritional Factor1 < 2)){ (if(Fly at home != 1){ 0 }else{ 1 }) }else{ (if(((((Nutritional Factor2 <= 1) and (Hpilory == 1)) or (sewage disposal != 1)) and ((((Nutritional Factor1 >= 1) and ((Gender != 0) or (Nutritional Factor2 != 1))) and (Sibling number < 3)) or (HAV != 0))) and ((Fly at home != 1) or (GNI == 1))){ 1 }else{ 0 }) }) })
(if(((Tgondi != 1) xor ((Nutritional Factor3 != 0) and (HSV == 0))) xor (Gender == 0)){ (if((sewage disposal != 1) and (((Sibling number == 2) or ((((HAV != 0) or (Mother Psychological disorder != 1)) or (Nutritional Factor2 == 0)) and ((HAV != 1) or (Nutritional Factor1 > 0)))) and (((((HAV == 1) xor ((pavimenta != 0) xor (EBV == 0))) or (Mother Psychological disorder == 0)) or ((Tgondi != 0) xor (VZV == 0))) xor (Gender != 1)))){ (if((age < 1) and ((Hpilory != 1) and (dog != 1))){ 0 }else{ 1 }) }else{ 0 }) }else{ (if((age >= 1) xor (Nutritional Factor1 != 2)){ (if(Fly at home != 1){ 0 }else{ 1 }) }else{ (if(((((Nutritional Factor2 <= 1) and (Hpilory == 1)) or (sewage disposal != 1)) and (((((((parents_asthma == 0) and (Hpilory == 0)) and (Gender == 0)) or (Nutritional Factor1 > 0)) and ((Gender != 0) or (Nutritional Factor2 != 1))) and (Sibling number != 3)) or (HAV != 0))) and ((Fly at home != 1) or (GNI == 1))){ 1 }else{ 0 }) }) })
(if(((Tgondi != 1) xor ((Nutritional Factor3 != 0) and (HSV == 0))) xor (Gender == 0)){ (if((sewage disposal != 1) and (((Sibling number == 2) or ((((HAV != 0) or (Mother Psychological disorder != 1)) or (Nutritional Factor2 == 0)) and ((HAV != 1) or (Nutritional Factor1 > 0)))) and (((((HAV == 1) xor ((pavimenta != 0) xor (EBV == 0))) or (Mother Psychological disorder == 0)) or ((Tgondi != 0) xor (VZV == 0))) xor (Gender != 1)))){ (if((age < 1) and ((Hpilory != 1) and (dog != 1))){ 0 }else{ 1 }) }else{ 0 }) }else{ (if((age >= 1) xor (Nutritional Factor1 != 2)){ (if(Fly at home != 1){ 0 }else{ 1 }) }else{ (if(((((Nutritional Factor2 <= 1) and (Hpilory == 1)) or (sewage disposal != 1)) and (((((((parents_asthma == 0) and (Hpilory == 0)) and (Gender == 0)) or (Nutritional Factor1 > 0)) and ((Gender != 0) or (Nutritional Factor2 != 1))) and (Sibling number != 3)) or (HAV != 0))) and ((Fly at home != 1) or (GNI == 1))){ 1 }else{ 0 }) }) })
(if(((Tgondi != 1) xor ((Nutritional Factor3 != 0) and (HSV == 0))) xor (Gender == 0)){ (if((sewage disposal != 1) and (((Sibling number == 2) or ((((HAV != 0) or (Mother Psychological disorder != 1)) or (Nutritional Factor2 == 0)) and ((HAV != 1) or (Nutritional Factor1 != 0)))) and (((((HAV == 1) xor ((pavimenta != 0) or (EBV == 0))) or (Mother Psychological disorder == 0)) or ((Tgondi != 0) xor (VZV == 0))) xor (Gender != 1)))){ (if(((age <= 0) and ((Hpilory != 1) and (dog != 1))) and (Sibling number <= 2)){ 0 }else{ 1 }) }else{ 0 }) }else{ (if((age >= 1) xor (Nutritional Factor1 < 2)){ (if(Fly at home != 1){ 0 }else{ 1 }) }else{ (if(((((Nutritional Factor2 <= 1) and (Hpilory == 1)) or (sewage disposal != 1)) and (((((((parents_asthma == 0) and (A_lumbricoides0 == 0)) and (Tgondi == 0)) or (Nutritional Factor1 != 0)) and ((Gender != 0) or (Nutritional Factor2 != 1))) and (Sibling number < 3)) or (HAV != 0))) and ((Fly at home != 1) or (GNI >= 1))){ 1 }else{ 0 }) }) })
(if(((Tgondi != 1) xor ((Nutritional Factor3 > 0) and (HSV == 0))) xor (Gender == 0)){ (if((sewage disposal != 1) and (((Sibling number == 2) or ((((HAV != 0) or (Mother Psychological disorder != 1)) or (Nutritional Factor2 <= 0)) and ((HAV != 1) or (Nutritional Factor1 > 0)))) and (((((HAV == 1) xor ((pavimenta != 0) xor (EBV == 0))) or (Mother Psychological disorder == 0)) or ((Tgondi == 0) xor (VZV == 1))) xor (Gender != 1)))){ (if(((age == 0) and ((Hpilory != 1) and (dog != 1))) and (Sibling number != 3)){ 0 }else{ 1 }) }else{ (if(Nutritional Factor3 > 0){ 0 }else{ 0 }) }) }else{ (if((age >= 1) xor (Nutritional Factor1 < 2)){ (if(Fly at home != 1){ 0 }else{ 1 }) }else{ (if(((((Nutritional Factor2 <= 1) and (Hpilory == 1)) or (sewage disposal != 1)) and (((((((parents_asthma == 0) and (Tgondi == 0)) and (Hpilory == 0)) or (Nutritional Factor1 > 0)) and ((Gender != 0) or (Nutritional Factor2 != 1))) and (Sibling number < 3)) or (HAV != 0))) and ((Fly at home != 1) or (GNI >= 1))){ 1 }else{ 0 }) }) })
(if(((Tgondi == 0) xor ((Nutritional Factor3 >= 1) and (HSV == 0))) xor (Gender != 1)){ (if((sewage disposal != 1) and (((Sibling number == 2) or ((((HAV != 0) or (Mother Psychological disorder != 1)) or (Nutritional Factor2 == 0)) and ((HAV != 1) or (Nutritional Factor1 != 0)))) and ((((Mother Psychological disorder != 1) or (HAV == 1)) or ((pavimenta != 0) or (VZV == 0))) xor (Gender == 0)))){ (if((age <= 0) and ((Hpilory != 1) and (dog != 1))){ 0 }else{ 1 }) }else{ 0 }) }else{ (if((age > 0) xor (Nutritional Factor1 < 2)){ (if(Fly at home != 1){ 0 }else{ 1 }) }else{ (if((((Nutritional Factor2 <= 1) or (sewage disposal != 1)) and (((Sibling number != 3) or ((Nutritional Factor1 == 0) xor (age == 1))) and (((((((parents_asthma == 0) and (Nutritional Factor2 <= 1)) and (Mother Psychological disorder != 1)) xor (Nutritional Factor1 == 0)) xor (Sibling number >= 1)) and ((age == 2) or (((Nutritional Factor1 == 1) and ((dog != 0) xor (Mother Psychological disorder == 0))) xor (GNI >= 1)))) or (HAV == 1)))) and ((HAV != 1) or (GNI >= 1))){ 1 }else{ 0 }) }) })
(if(((Tgondi == 1) xor ((Nutritional Factor3 != 0) and (HSV != 1))) xor (Gender == 1)){ (if((sewage disposal != 1) and (((Sibling number == 2) or ((((HAV == 1) or (Mother Psychological disorder != 1)) or (Nutritional Factor2 <= 0)) and ((HAV != 1) or (Nutritional Factor1 > 0)))) and (((((HAV == 1) xor (pavimenta != 0)) or (Mother Psychological disorder == 0)) or ((Tgondi != 0) xor (VZV == 0))) xor (Gender != 1)))){ (if(((age < 1) and (Hpilory != 1)) and (dog != 1)){ 0 }else{ 1 }) }else{ 0 }) }else{ (if((age > 0) xor (Nutritional Factor1 < 2)){ (if(Fly at home != 1){ 0 }else{ 1 }) }else{ (if((((Nutritional Factor2 <= 0) or (Sibling number != 0)) and (((Sibling number < 3) or ((Nutritional Factor1 <= 0) or (age == 1))) and (((((((parents_asthma == 0) and (Nutritional Factor2 <= 1)) and (Mother Psychological disorder != 1)) xor (Nutritional Factor1 == 0)) xor (Sibling number >= 1)) and ((age == 2) or (((Nutritional Factor1 == 1) and ((dog != 0) or (Mother Psychological disorder == 0))) xor (GNI == 1)))) or (HAV == 1)))) and ((HAV != 1) or (GNI >= 1))){ 1 }else{ 0 }) }) })
(if(((Tgondi == 1) xor ((Nutritional Factor3 != 0) and (HSV != 1))) xor (Gender == 1)){ (if((sewage disposal != 1) and (((Sibling number == 2) or ((((HAV == 1) or (Mother Psychological disorder != 1)) or (Nutritional Factor2 <= 0)) and ((HAV != 1) or (Nutritional Factor1 > 0)))) and (((((HAV == 1) xor (pavimenta != 0)) or (Mother Psychological disorder == 0)) or ((Tgondi != 0) xor (VZV == 0))) xor (Gender != 1)))){ (if(((age < 1) and (Hpilory != 1)) and (dog != 1)){ 0 }else{ 1 }) }else{ 0 }) }else{ (if((age > 0) xor (Nutritional Factor1 < 2)){ (if(Fly at home != 1){ 0 }else{ 1 }) }else{ (if((((Nutritional Factor2 <= 0) or (Sibling number != 0)) and (((Sibling number < 3) or ((Nutritional Factor1 <= 0) or (age == 1))) and (((((((parents_asthma == 0) and (Nutritional Factor2 <= 1)) and (Mother Psychological disorder != 1)) xor (Nutritional Factor1 == 0)) xor (Sibling number >= 1)) and ((age == 2) or (((Nutritional Factor1 == 1) and ((dog != 0) or (Mother Psychological disorder == 0))) xor (GNI == 1)))) or (HAV == 1)))) and ((HAV != 1) or (GNI >= 1))){ 1 }else{ 0 }) }) })
(if(((Tgondi == 0) xor ((Nutritional Factor3 > 0) and ((Sibling number > 0) and (HSV == 0)))) xor (Gender == 0)){ (if((sewage disposal != 1) and (((Sibling number == 2) or ((((HAV == 1) or (Mother Psychological disorder != 1)) or (Nutritional Factor2 <= 0)) and ((HAV != 1) or (Nutritional Factor1 != 0)))) and (((((HAV == 1) xor ((pavimenta != 0) or (EBV == 0))) or (Mother Psychological disorder == 0)) or ((Tgondi != 0) xor (VZV == 0))) xor (Gender != 1)))){ (if((age == 0) and ((Hpilory != 1) and (dog != 1))){ 0 }else{ 1 }) }else{ 0 }) }else{ (if((age != 0) xor (Nutritional Factor1 != 2)){ (if(Fly at home != 1){ 0 }else{ 1 }) }else{ (if((((Nutritional Factor2 <= 1) or (sewage disposal != 1)) and (((Sibling number != 3) or ((Nutritional Factor1 <= 0) or (age == 1))) and (((((((parents_asthma == 0) and (Nutritional Factor2 <= 1)) and (Mother Psychological disorder != 1)) xor (Nutritional Factor1 <= 0)) xor (Sibling number >= 1)) and ((age >= 2) or (((Nutritional Factor1 == 1) and ((dog != 0) xor (Mother Psychological disorder == 0))) xor (GNI >= 1)))) or (HAV == 1)))) and ((HAV != 1) or (GNI == 1))){ 1 }else{ 0 }) }) })
(if(((Tgondi == 0) xor ((Nutritional Factor3 != 0) and (HSV == 0))) xor (Gender == 0)){ (if((sewage disposal != 1) and (((Sibling number == 2) or ((((HAV == 1) or (Mother Psychological disorder != 1)) or (Nutritional Factor2 == 0)) and ((HAV != 1) or (Nutritional Factor1 > 0)))) and (((((HAV == 1) xor ((pavimenta != 0) xor (EBV == 0))) or (Mother Psychological disorder == 0)) or ((Tgondi != 0) xor (VZV == 0))) xor (Gender != 1)))){ (if(((age <= 0) and ((Hpilory != 1) and (dog != 1))) and (Sibling number < 3)){ 0 }else{ 1 }) }else{ 0 }) }else{ (if((age > 0) xor (Nutritional Factor1 != 2)){ (if(Fly at home != 1){ 0 }else{ 1 }) }else{ (if((((Nutritional Factor2 <= 1) or (sewage disposal != 1)) and (((Sibling number != 3) or ((Nutritional Factor1 != 0) xor (age != 1))) and (((((((parents_asthma == 0) and (Tgondi != 1)) and (Daycare != 0)) xor (Nutritional Factor1 != 0)) and ((HSV == 1) or (((Nutritional Factor3 <= 1) and (Gender != 0)) or (Nutritional Factor2 > 1)))) and ((age == 2) or (((Nutritional Factor1 == 1) and ((dog != 0) or (Mother Psychological disorder == 0))) xor (GNI >= 1)))) or (HAV != 0)))) and ((HAV != 1) or (GNI >= 1))){ 1 }else{ 0 }) }) })
(if(((Tgondi == 0) xor ((Nutritional Factor3 != 0) and (HSV == 0))) xor (Gender == 0)){ (if((sewage disposal != 1) and (((Sibling number == 2) or ((((HAV == 1) or (Mother Psychological disorder != 1)) or (Nutritional Factor2 == 0)) and ((HAV != 1) or (Nutritional Factor1 > 0)))) and (((((HAV == 1) xor ((pavimenta != 0) or (EBV == 0))) or (Mother Psychological disorder == 0)) or ((Tgondi != 0) xor (VZV == 0))) xor (Gender != 1)))){ (if(((age <= 0) and ((Hpilory != 1) and (dog != 1))) and (Sibling number != 3)){ 0 }else{ 1 }) }else{ 0 }) }else{ (if((age > 0) xor (Nutritional Factor1 != 2)){ (if(Fly at home != 1){ 0 }else{ 1 }) }else{ (if((((Nutritional Factor2 <= 1) or (sewage disposal != 1)) and (((Sibling number != 3) or ((Nutritional Factor1 != 0) xor (age != 1))) and ((((((((parents_asthma == 0) and (Tgondi == 0)) and (A_lumbricoides0 != 1)) and (Daycare != 0)) xor (Nutritional Factor1 != 0)) and ((HSV == 1) or (((Nutritional Factor3 <= 1) and (Daycare != 0)) or (Nutritional Factor2 > 1)))) and ((age == 2) or (((Nutritional Factor1 == 1) and ((dog == 1) or (Mother Psychological disorder == 0))) xor (GNI >= 1)))) or (HAV != 0)))) and ((HAV != 1) or (GNI >= 1))){ 1 }else{ 0 }) }) })
(if((Nutritional Factor4 == 0) or (((Tgondi != 1) or ((HSV != 1) and (A_lumbricoides != 1))) xor (Gender == 0))){ (if((BMI <= 1) and (((HAV == 0) or (Nutritional Factor1 != 0)) and (((((Tgondi != 1) and (((((pavimenta == 1) xor (GNI == 0)) xor (Nutritional Factor4 < 1)) or (age >= 2)) and (Mother Psychological disorder != 1))) or (HAV != 0)) or ((BMI == 1) xor (VZV == 0))) and ((sewage disposal != 1) and ((Gender != 0) and ((HAV != 1) or ((Nutritional Factor4 == 1) or (GNI == 1)))))))){ (if(((age <= 0) and ((Hpilory != 1) and (((pavimenta != 0) or (Nutritional Factor2 != 1)) and (dog != 1)))) and (Gender != 0)){ 0 }else{ 1 }) }else{ 0 }) }else{ (if((age > 0) xor (Nutritional Factor1 != 2)){ (if(Fly at home != 1){ 0 }else{ 1 }) }else{ (if((((Nutritional Factor2 != 2) or (sewage disposal != 1)) and (((Sibling number < 3) or ((BMI < 2) xor (age != 1))) and (((((((parents_asthma == 0) and (Tgondi == 0)) and (pavimenta != 0)) xor (Nutritional Factor1 != 0)) and ((HSV == 1) or ((Nutritional Factor3 > 0) or (Nutritional Factor2 >= 2)))) and ((age == 2) or (((Nutritional Factor1 == 1) and ((dog != 0) or (Mother Psychological disorder == 0))) xor (GNI == 1)))) or (HAV != 0)))) and ((HAV != 1) or (GNI >= 1))){ 1 }else{ 0 }) }) })
(if((Nutritional Factor4 == 0) or (((Tgondi != 1) or ((HSV != 1) and (A_lumbricoides != 1))) xor (Gender == 0))){ (if((BMI != 2) and ((((Mother Psychological disorder == 0) xor (Nutritional Factor2 == 0)) or ((Nutritional Factor2 != 1) and ((GNI == 0) or (Nutritional Factor1 != 0)))) and (((((Tgondi != 1) and (((((pavimenta != 0) xor (GNI < 1)) xor (Nutritional Factor4 < 1)) or (age >= 2)) and (Mother Psychological disorder != 1))) or (HAV != 0)) or ((BMI == 1) xor (VZV == 0))) and ((sewage disposal != 1) and ((Gender != 0) and ((HAV != 1) or ((Nutritional Factor4 == 1) or (GNI == 1)))))))){ (if(((age <= 0) and ((Hpilory != 1) and (((pavimenta != 0) or (Nutritional Factor2 != 1)) and (dog != 1)))) and (Mother Psychological disorder == 0)){ 0 }else{ 1 }) }else{ 0 }) }else{ (if((age > 0) xor (Nutritional Factor1 < 2)){ (if(Fly at home != 1){ 0 }else{ 1 }) }else{ (if((((Nutritional Factor2 != 2) or (sewage disposal != 1)) and (((Sibling number < 2) or (Sibling number <= 2)) and (((((((parents_asthma == 0) and (Tgondi == 0)) and (pavimenta != 0)) xor (Nutritional Factor1 > 0)) and ((HSV == 1) or ((Nutritional Factor3 != 0) or (Nutritional Factor2 > 1)))) and ((age >= 2) or (((Nutritional Factor1 == 1) and ((dog != 0) xor (Mother Psychological disorder == 0))) xor (GNI == 1)))) or (HAV != 0)))) and ((HAV != 1) or (GNI == 1))){ 1 }else{ 0 }) }) })
(if((Nutritional Factor4 == 0) or (((Tgondi != 1) or ((HSV != 1) and (A_lumbricoides != 1))) xor (Gender == 0))){ (if((BMI <= 1) and ((((Mother Psychological disorder == 0) xor (Nutritional Factor2 == 0)) or ((Nutritional Factor2 != 1) and ((GNI == 0) or (Nutritional Factor1 != 0)))) and (((((Tgondi != 1) and (((((pavimenta != 0) xor (GNI < 1)) xor (Nutritional Factor4 < 1)) or (age == 2)) and (Mother Psychological disorder != 1))) or (HAV != 0)) or ((BMI == 1) xor (VZV == 0))) and ((sewage disposal != 1) and ((Gender != 0) and ((HAV != 1) or ((Nutritional Factor4 == 1) or (GNI >= 1)))))))){ (if(((age == 0) and ((Hpilory != 1) and (((pavimenta != 0) or (Nutritional Factor2 != 1)) and (dog != 1)))) and (Mother Psychological disorder == 0)){ 0 }else{ 1 }) }else{ 0 }) }else{ (if((age > 0) xor (Nutritional Factor1 < 2)){ (if(Fly at home != 1){ 0 }else{ 1 }) }else{ (if((((Nutritional Factor2 < 2) or (sewage disposal != 1)) and (((Sibling number < 3) or ((BMI != 2) xor (age != 1))) and (((((((parents_asthma == 0) and (Tgondi == 0)) and (pavimenta != 0)) xor (Nutritional Factor1 > 0)) and ((HSV == 1) or ((Nutritional Factor3 != 0) or (Nutritional Factor2 > 1)))) and ((age == 2) or (((Nutritional Factor1 == 1) and ((dog != 0) xor (Mother Psychological disorder == 0))) xor (GNI == 1)))) or (HAV != 0)))) and ((HAV != 1) or (GNI == 1))){ 1 }else{ 0 }) }) })
(if((Nutritional Factor4 == 0) or (((Tgondi != 1) or ((HSV != 1) and (A_lumbricoides != 1))) xor (Gender == 0))){ (if((BMI <= 1) and ((((Mother Psychological disorder == 0) xor (Nutritional Factor2 == 0)) or ((((sewage disposal != 0) or (water system != 1)) or (Nutritional Factor2 <= 0)) and ((GNI == 0) or (Nutritional Factor1 != 0)))) and (((((Tgondi != 1) and (((((pavimenta != 0) xor (GNI < 1)) xor (Nutritional Factor4 < 1)) or (age >= 2)) and (Mother Psychological disorder != 1))) or (HAV != 0)) or ((BMI == 1) xor (VZV == 0))) and ((sewage disposal != 1) and ((Gender != 0) and ((HAV != 1) or (Nutritional Factor1 >= 1))))))){ (if(((age <= 0) and ((Hpilory != 1) and (((pavimenta != 0) or (Nutritional Factor2 != 1)) and (dog != 1)))) and (Sibling number <= 3)){ 0 }else{ 1 }) }else{ 0 }) }else{ (if((age != 0) xor (Nutritional Factor1 != 2)){ (if(Fly at home != 1){ 0 }else{ 1 }) }else{ (if((((Nutritional Factor2 < 2) or (sewage disposal != 1)) and (((Sibling number < 3) or ((BMI <= 2) xor (age != 1))) and (((((((parents_asthma == 0) and (Tgondi == 0)) and (pavimenta != 0)) xor (Nutritional Factor1 > 0)) and ((HSV == 1) or ((Nutritional Factor3 > 0) or (Nutritional Factor2 > 1)))) and ((age >= 2) or (((Nutritional Factor1 == 1) and ((dog != 0) xor (Mother Psychological disorder == 0))) xor (GNI == 1)))) or (HAV != 0)))) and ((HAV != 1) or (GNI >= 1))){ 1 }else{ 0 }) }) })
(if((Nutritional Factor4 == 0) or (((Tgondi != 1) or ((HSV != 1) and (A_lumbricoides != 1))) xor (Gender == 0))){ (if((fuma != 1) and ((((Mother Psychological disorder == 0) xor (Nutritional Factor2 == 0)) or ((((sewage disposal != 0) or (water system != 1)) or (Nutritional Factor2 == 0)) and ((GNI == 0) or (Nutritional Factor1 != 0)))) and (((((Tgondi != 1) and (((((pavimenta != 0) xor (GNI < 1)) xor (Nutritional Factor4 < 1)) or (age >= 2)) and (Mother Psychological disorder != 1))) or (HAV != 0)) or ((BMI == 1) xor (VZV == 0))) and ((sewage disposal != 1) and ((Gender != 0) and ((HAV != 1) or ((Nutritional Factor4 == 1) or (GNI == 1)))))))){ (if(((age == 0) and ((Hpilory != 1) and (((pavimenta != 0) or (Nutritional Factor2 != 1)) and (dog != 1)))) and (Sibling number <= 3)){ 0 }else{ 1 }) }else{ 0 }) }else{ (if((age > 0) xor (Nutritional Factor1 < 2)){ (if(Fly at home != 1){ 0 }else{ 1 }) }else{ (if((((Nutritional Factor2 < 2) or (sewage disposal != 1)) and (((Sibling number < 3) or ((Nutritional Factor4 != 0) xor (age != 1))) and (((((((parents_asthma == 0) and (Tgondi == 0)) and (pavimenta != 0)) xor (Nutritional Factor1 != 0)) and ((HSV == 1) or ((Nutritional Factor3 > 0) or (Nutritional Factor2 > 1)))) and ((age >= 2) or (((Nutritional Factor1 == 1) and ((dog != 0) xor (Mother Psychological disorder == 0))) xor (GNI == 1)))) or (HAV != 0)))) and ((HAV != 1) or (GNI == 1))){ 1 }else{ 0 }) }) })
(if((Nutritional Factor4 == 0) or (((Tgondi != 1) or ((HSV != 1) and (A_lumbricoides != 1))) xor (Gender == 0))){ (if((Nutritional Factor3 <= 2) and ((((Mother Psychological disorder != 1) xor (Nutritional Factor2 <= 0)) or ((((sewage disposal != 0) or (water system != 1)) or (Nutritional Factor2 <= 0)) and ((GNI == 0) or (Nutritional Factor1 != 0)))) and (((((Daily calories < 1692,98) and ((Tgondi != 1) and (((((pavimenta != 0) xor ((GNI == 0) or (Sibling number >= 3))) xor (Nutritional Factor4 < 1)) or (age == 2)) and ((Mother Psychological disorder == 0) or (pavimenta != 0))))) or (HAV != 0)) or ((BMI == 1) xor (VZV != 1))) and ((sewage disposal != 1) and ((Gender != 0) and ((HAV != 1) or ((Nutritional Factor4 == 1) or (GNI >= 1)))))))){ (if(((age <= 0) and ((Hpilory != 1) and (((pavimenta != 0) or (Nutritional Factor2 != 1)) and (dog != 1)))) and (Sibling number <= 3)){ 0 }else{ 1 }) }else{ 0 }) }else{ (if((age > 0) xor (Nutritional Factor1 != 2)){ (if(Fly at home != 1){ 0 }else{ 1 }) }else{ (if((((Mother Psychological disorder == 0) or (sewage disposal != 1)) and (((Sibling number != 3) or ((Nutritional Factor4 >= 0) xor (age != 1))) and (((((((parents_asthma == 0) and (Tgondi == 0)) and (pavimenta != 0)) xor (Nutritional Factor1 > 0)) and ((HSV == 1) or ((Nutritional Factor3 != 0) xor (Nutritional Factor2 > 1)))) and ((age == 2) or (((Nutritional Factor1 == 1) and ((dog != 0) or (Mother Psychological disorder == 0))) xor (GNI == 1)))) or (HAV != 0)))) and ((HAV != 1) or (GNI >= 1))){ 1 }else{ 0 }) }) })
(if((Nutritional Factor4 == 0) or (((Tgondi != 1) or (((Change bed linen != 0) and ((sewage disposal != 1) and (HSV != 1))) and (A_lumbricoides != 1))) xor (Gender == 0))){ (if((Daily calories < 1692,98) and ((((Mother Psychological disorder != 1) xor (Nutritional Factor2 <= 0)) or ((((sewage disposal != 0) or (water system != 1)) or (Mother Psychological disorder != 1)) and ((GNI == 0) or (Nutritional Factor1 > 0)))) and (((((Nutritional Factor1 <= 2) and ((Tgondi != 1) and (((((pavimenta != 0) xor ((GNI == 0) or (Sibling number == 3))) xor (Nutritional Factor4 < 1)) or (age == 2)) and ((Mother Psychological disorder != 1) or (pavimenta == 1))))) or (HAV != 0)) or ((BMI == 1) xor (VZV != 1))) and ((sewage disposal != 1) and ((Gender != 0) and ((HAV != 1) or (Nutritional Factor1 != 0))))))){ (if(((age == 0) and ((Hpilory != 1) and (((pavimenta != 0) or (Nutritional Factor2 != 1)) and (dog != 1)))) and (Gender == 1)){ 0 }else{ 1 }) }else{ 0 }) }else{ (if((age >= 1) xor (Nutritional Factor1 != 2)){ (if(Fly at home != 1){ 0 }else{ 1 }) }else{ (if((((Nutritional Factor2 <= 1) or (sewage disposal != 1)) and (((Sibling number < 3) or ((VZV == 1) xor (age != 1))) and (((((((parents_asthma == 0) and (Gender == 0)) and (pavimenta != 0)) xor (Nutritional Factor1 > 0)) and ((HSV == 1) or ((Nutritional Factor3 != 0) or (Nutritional Factor2 > 1)))) and ((age >= 2) or (((Nutritional Factor1 == 1) and ((dog != 0) or (Mother Psychological disorder == 0))) xor (GNI == 1)))) or (HAV != 0)))) and ((HAV != 1) or (GNI == 1))){ 1 }else{ 0 }) }) })
(if((Nutritional Factor4 == 0) or (((Tgondi != 1) or (((Change bed linen != 0) and ((sewage disposal != 1) and (HSV != 1))) and (A_lumbricoides != 1))) xor (Gender == 0))){ (if((Daily calories < 1692,98) and ((((Mother Psychological disorder != 1) xor (Nutritional Factor2 <= 0)) or ((((sewage disposal != 0) or (water system != 1)) or (Mother Psychological disorder != 1)) and ((GNI == 0) or (Nutritional Factor1 > 0)))) and (((((Nutritional Factor1 <= 2) and ((Tgondi != 1) and (((((pavimenta != 0) xor ((GNI == 0) or (Sibling number == 3))) xor (Nutritional Factor4 < 1)) or (age == 2)) and ((Mother Psychological disorder != 1) or (pavimenta == 1))))) or (HAV != 0)) or ((BMI == 1) xor (VZV != 1))) and ((sewage disposal != 1) and ((Gender != 0) and ((HAV != 1) or ((Nutritional Factor4 >= 1) or (GNI == 1)))))))){ (if(((age == 0) and ((Hpilory != 1) and (((pavimenta != 0) or (Nutritional Factor2 != 1)) and (dog != 1)))) and (Gender == 1)){ 0 }else{ 1 }) }else{ 0 }) }else{ (if((age >= 1) xor (Nutritional Factor1 != 2)){ (if(Fly at home != 1){ 0 }else{ 1 }) }else{ (if((((Nutritional Factor2 <= 1) or (sewage disposal != 1)) and (((Sibling number < 3) or ((VZV == 1) xor (age != 1))) and (((((((parents_asthma == 0) and (Gender == 0)) and (pavimenta != 0)) xor (Nutritional Factor1 > 0)) and ((HSV == 1) or ((Nutritional Factor3 != 0) or (Nutritional Factor2 > 1)))) and ((age >= 2) or (((Nutritional Factor1 == 1) and ((dog != 0) or (Mother Psychological disorder == 0))) xor (GNI == 1)))) or (HAV != 0)))) and ((HAV != 1) or (GNI == 1))){ 1 }else{ 0 }) }) })
(if((Nutritional Factor4 <= 0) or (((Tgondi != 1) or (((Change bed linen != 0) and ((sewage disposal != 1) and (HSV != 1))) and (A_lumbricoides != 1))) xor (Gender == 0))){ (if((sewage disposal != 1) and ((((Mother Psychological disorder != 1) xor (Nutritional Factor2 <= 0)) or ((((sewage disposal != 0) or (water system != 1)) or (Mother Psychological disorder != 1)) and ((GNI == 0) or (Nutritional Factor1 > 0)))) and (((((Nutritional Factor1 <= 2) and ((Tgondi != 1) and (((((pavimenta != 0) xor ((GNI <= 0) or (Sibling number >= 3))) xor (Nutritional Factor4 < 1)) or ((age >= 2) xor ((Sibling number >= 3) and (pavimenta != 0)))) and ((Mother Psychological disorder != 1) or (pavimenta == 1))))) or (HAV != 0)) or ((BMI == 1) xor (VZV != 1))) and ((sewage disposal != 1) and ((Gender != 0) and ((HAV != 1) or ((Nutritional Factor4 == 1) or (GNI == 1)))))))){ (if(((age == 0) and ((Hpilory != 1) and (((pavimenta != 0) or (Nutritional Factor2 != 1)) and (dog != 1)))) and (VZV == 0)){ 0 }else{ 1 }) }else{ 0 }) }else{ (if((age > 0) xor (Nutritional Factor1 != 2)){ (if(Fly at home != 1){ 0 }else{ 1 }) }else{ (if((((Nutritional Factor2 <= 1) or (sewage disposal != 1)) and (((Sibling number != 3) or ((VZV == 1) xor (age != 1))) and (((((((parents_asthma == 0) and (Gender == 0)) and (pavimenta != 0)) xor (Nutritional Factor1 > 0)) and ((HSV == 1) or ((Nutritional Factor3 > 0) xor (Nutritional Factor2 > 1)))) and ((age >= 2) or (((Nutritional Factor1 == 1) and ((dog != 0) or (Mother Psychological disorder == 0))) xor (GNI == 1)))) or (HAV != 0)))) and ((HAV != 1) or (GNI == 1))){ 1 }else{ 0 }) }) })
(if((Nutritional Factor4 == 0) or (((Tgondi != 1) or ((HSV != 1) and (A_lumbricoides != 1))) xor (Gender == 0))){ (if(((((age == 0) and (Change bed linen == 1)) xor (Gender == 1)) or (Nutritional Factor1 > 1)) and ((((Mother Psychological disorder != 1) xor (Nutritional Factor2 == 0)) or ((((sewage disposal != 0) xor (water system != 1)) or (Mother Psychological disorder != 1)) and ((GNI <= 0) or (Nutritional Factor1 > 0)))) and (((((Daily calories <= 1692,98) and ((Tgondi != 1) and (((((pavimenta != 0) xor ((GNI == 0) or (Sibling number >= 3))) xor (Nutritional Factor4 < 1)) or ((age == 2) xor ((Sibling number >= 3) and (pavimenta != 0)))) and ((Mother Psychological disorder != 1) or (pavimenta == 1))))) or (HAV != 0)) or ((BMI == 1) xor (VZV != 1))) and ((sewage disposal != 1) and ((Gender != 0) and ((HAV != 1) or ((Nutritional Factor4 >= 1) or (GNI == 1)))))))){ (if(((age == 0) and ((Hpilory != 1) and (((pavimenta != 0) or (Nutritional Factor2 != 1)) and (dog != 1)))) and (VZV == 0)){ 0 }else{ 1 }) }else{ 0 }) }else{ (if((age > 0) xor (Nutritional Factor1 < 2)){ (if(Fly at home != 1){ 0 }else{ 1 }) }else{ (if((((Nutritional Factor2 != 2) or (sewage disposal != 1)) and (((Sibling number < 3) or ((BMI != 2) xor (age != 1))) and (((((((parents_asthma == 0) and (Tgondi == 0)) and (pavimenta != 0)) xor (Nutritional Factor1 != 0)) and ((HSV == 1) or ((Nutritional Factor3 > 0) or (Nutritional Factor2 > 1)))) and ((age == 2) or (((Nutritional Factor1 == 1) and ((dog != 0) or (Mother Psychological disorder == 0))) xor (GNI == 1)))) or (HAV != 0)))) and ((HAV != 1) or (GNI >= 1))){ 1 }else{ 0 }) }) })
(if((Nutritional Factor4 <= 0) or (((Tgondi != 1) or (((Change bed linen != 0) and ((sewage disposal != 1) and (HSV != 1))) and (A_lumbricoides != 1))) xor (Gender == 0))){ (if(((((age == 0) and (Change bed linen == 1)) xor (sewage disposal != 1)) or (Nutritional Factor1 > 1)) and ((((Mother Psychological disorder != 1) xor (Nutritional Factor2 <= 0)) or ((((sewage disposal != 0) or (water system != 1)) or (Mother Psychological disorder != 1)) and ((GNI == 0) or (Nutritional Factor1 > 0)))) and (((((Nutritional Factor1 <= 2) and ((Tgondi != 1) and (((((pavimenta != 0) xor ((GNI <= 0) or (Sibling number >= 3))) xor (Nutritional Factor4 < 1)) or ((age == 2) xor ((Sibling number >= 3) and (pavimenta != 0)))) and ((Mother Psychological disorder != 1) or (pavimenta == 1))))) or (HAV != 0)) or ((BMI == 1) xor (VZV != 1))) and ((sewage disposal != 1) and ((Gender != 0) and ((HAV != 1) or ((Nutritional Factor4 >= 1) or (GNI == 1)))))))){ (if(((age == 0) and ((Hpilory != 1) and (((pavimenta != 0) or (Nutritional Factor2 != 1)) and (dog != 1)))) and (VZV == 0)){ 0 }else{ 1 }) }else{ 0 }) }else{ (if((age != 0) xor (Nutritional Factor1 != 2)){ (if(Fly at home != 1){ 0 }else{ 1 }) }else{ (if((((Nutritional Factor2 <= 1) or (HAV != 1)) and (((Sibling number < 3) or ((VZV == 1) xor (age != 1))) and (((((((parents_asthma == 0) and (Gender == 0)) and (pavimenta != 0)) xor (Nutritional Factor1 != 0)) and ((HSV == 1) or ((Nutritional Factor3 != 0) xor (Nutritional Factor2 > 1)))) and ((age >= 2) or (((Nutritional Factor1 == 1) and ((dog != 0) or (Mother Psychological disorder == 0))) xor (GNI == 1)))) or (HAV != 0)))) and ((HAV != 1) or (GNI == 1))){ 1 }else{ 0 }) }) })
(if((Nutritional Factor4 == 0) or (((Tgondi != 1) or (((Change bed linen != 0) and ((sewage disposal != 1) and (HSV != 1))) and (A_lumbricoides != 1))) xor (Gender == 0))){ (if(((((age == 0) and (Change bed linen == 1)) xor ((((HAV == 1) xor ((age == 0) or (EBV == 0))) or (Mother Psychological disorder == 0)) or ((Tgondi != 0) xor (VZV == 0)))) or (Nutritional Factor1 > 1)) and ((((Mother Psychological disorder != 1) xor (Nutritional Factor2 <= 0)) or ((((sewage disposal != 0) xor (water system != 1)) or (Nutritional Factor2 < 2)) and ((GNI == 0) or (Nutritional Factor1 != 0)))) and (((((fuma != 1) and ((Tgondi != 1) and (((((pavimenta != 0) xor ((GNI <= 0) or (Nutritional Factor2 == 0))) xor (Nutritional Factor4 < 1)) or ((age >= 2) xor ((Sibling number == 3) and (pavimenta != 0)))) and (GNI <= 1)))) or (Nutritional Factor3 >= 2)) or ((BMI == 1) xor (VZV != 1))) and ((sewage disposal != 1) and ((Gender != 0) and ((HAV != 1) or ((Nutritional Factor4 >= 1) or (GNI == 1)))))))){ (if(((age == 0) and ((Hpilory != 1) and (((pavimenta != 0) or (Nutritional Factor2 != 1)) and (dog != 1)))) and (Sibling number <= 2)){ 0 }else{ 1 }) }else{ (if(Fly at home != 1){ 0 }else{ 0 }) }) }else{ (if((age >= 1) xor (Nutritional Factor1 != 2)){ (if(Fly at home != 1){ 0 }else{ 1 }) }else{ (if((((Nutritional Factor2 <= 1) or (sewage disposal != 1)) and (((Sibling number < 3) or ((HSV == 1) xor (age != 1))) and (((((((parents_asthma == 0) and (Gender == 0)) and (pavimenta != 0)) xor (Nutritional Factor1 > 0)) and ((HSV == 1) or ((Nutritional Factor3 > 0) or (Nutritional Factor2 > 1)))) and ((age >= 2) or (((Nutritional Factor1 == 1) and ((dog != 0) xor (Mother Psychological disorder == 0))) xor (GNI == 1)))) or (HAV != 0)))) and ((HAV != 1) or (GNI == 1))){ 1 }else{ 0 }) }) })
(if((Nutritional Factor4 == 0) or (((Tgondi != 1) or (((HAV != 1) and ((sewage disposal != 1) and (HSV != 1))) and (A_lumbricoides != 1))) xor (Gender == 0))){ (if(((((age == 0) and (Change bed linen == 1)) xor ((((HAV == 1) xor ((pavimenta != 0) or (EBV == 0))) or (Mother Psychological disorder == 0)) or ((Tgondi != 0) xor (VZV == 0)))) or (Nutritional Factor1 > 1)) and ((((Mother Psychological disorder != 1) xor (Nutritional Factor2 <= 0)) or ((((sewage disposal != 0) or (water system != 1)) or (Nutritional Factor2 < 2)) and ((GNI == 0) or (Nutritional Factor1 != 0)))) and (((((Daily calories < 1692,98) and ((Tgondi != 1) and (((((pavimenta != 0) xor ((GNI <= 0) or (Sibling number > 2))) xor (Nutritional Factor4 != 1)) or ((age >= 2) xor ((Sibling number >= 3) and (pavimenta != 0)))) and (((Fly at home != 1) or (Mother Psychological disorder == 0)) or (A_lumbricoides == 1))))) or (HAV != 0)) or ((BMI >= 1) xor (VZV != 1))) and ((sewage disposal != 1) and ((Gender != 0) and ((HAV != 1) or ((Nutritional Factor4 >= 1) or (GNI == 1)))))))){ (if(((age == 0) and ((Hpilory != 1) and (((pavimenta != 0) or (Nutritional Factor2 != 1)) and (dog != 1)))) and (Sibling number <= 2)){ 0 }else{ 1 }) }else{ 0 }) }else{ (if((age > 0) xor (Nutritional Factor1 != 2)){ (if(Fly at home != 1){ 0 }else{ 1 }) }else{ (if((((Nutritional Factor2 <= 1) or (sewage disposal != 1)) and (((Sibling number < 3) or ((Daily calories <= 2434,17) xor (age != 1))) and (((((((parents_asthma == 0) and (Tgondi == 0)) and (pavimenta != 0)) xor (Nutritional Factor1 > 0)) and ((HSV == 1) or ((Nutritional Factor3 != 0) or (Nutritional Factor2 > 1)))) and ((age == 2) or (((Nutritional Factor1 == 1) and ((dog != 0) or (Mother Psychological disorder == 0))) xor (GNI >= 1)))) or (HAV != 0)))) and ((HAV != 1) or (GNI >= 1))){ 1 }else{ 0 }) }) })
